# Supplementary material for: A comparison of strategies for selecting auxiliary variables for multiple imputation[image]
Source: Biom J. Author manuscript; Available in PMC 2024 Mar 8. (PMC7615727; doi:10.1002/bimj.202200291)
Supplement: Supporting Information 1 [file EMS194352-supplement-Supporting_Information_1.zip]

Archive with 148 entries (129 files):
- code_resubmitted/case_study_synth/
- code_resubmitted/case_study_synth/01_summ_LSAC_synth.R
- code_resubmitted/case_study_synth/02_an_LSACdat_synth.R
- code_resubmitted/case_study_synth/03_an_LSACdat_synth.do
- code_resubmitted/case_study_synth/04_cr_LSACres_synth.R
- code_resubmitted/case_study_synth/data/
- code_resubmitted/case_study_synth/data/LSAC_synth
- code_resubmitted/case_study_synth/data/LSAC_synth.dta
- code_resubmitted/case_study_synth/functions/
- code_resubmitted/case_study_synth/functions/cr_PcPlot.R
- code_resubmitted/case_study_synth/functions/pred_proptest.R
- code_resubmitted/case_study_synth/functions/pred_ttest.R
- code_resubmitted/case_study_synth/MASTER_case_study.R
- code_resubmitted/case_study_synth/results/
- code_resubmitted/case_study_synth/results/LSAC_results_stata.dta
- code_resubmitted/case_study_synth/results/LSAC_synth_results_R.Rda
- code_resubmitted/case_study_synth/results/SuppFig_corrs_synth.pdf
- code_resubmitted/case_study_synth/results/SuppFig_ORs_synth.pdf
- code_resubmitted/case_study_synth/results/Thumbs.db
- code_resubmitted/packages.R
- code_resubmitted/README.txt
- code_resubmitted/sim_study/
- code_resubmitted/sim_study/00_DGP_params.R
- code_resubmitted/sim_study/01_gr_DGP_params.R
- code_resubmitted/sim_study/02_cr_simdata.R
- code_resubmitted/sim_study/03_tuning_params_methods.R
- code_resubmitted/sim_study/04_gr_FMI.R
- code_resubmitted/sim_study/05_an_simdata.R
- code_resubmitted/sim_study/06_an_simdata_stata.do
- code_resubmitted/sim_study/07_cr_simresults.R
- code_resubmitted/sim_study/08_gr_tab_simresults.R
- code_resubmitted/sim_study/data/
- code_resubmitted/sim_study/data/n1000_p100_pmy30_mod
- code_resubmitted/sim_study/data/n1000_p100_pmy30_str
- code_resubmitted/sim_study/data/n1000_p100_pmy50_mod
- code_resubmitted/sim_study/data/n1000_p333_pmy30_mod
- code_resubmitted/sim_study/data/n250_p25_pmy30_mod
- code_resubmitted/sim_study/data/n250_p83_pmy30_mod
- code_resubmitted/sim_study/functions/
- code_resubmitted/sim_study/functions/an_simdata.do
- code_resubmitted/sim_study/functions/an_simdata.R
- code_resubmitted/sim_study/functions/calc_betax.R
- code_resubmitted/sim_study/functions/calc_FMI.R
- code_resubmitted/sim_study/functions/calc_gamma_a.R
- code_resubmitted/sim_study/functions/calc_gamma0.R
- code_resubmitted/sim_study/functions/calc_pwr.R
- code_resubmitted/sim_study/functions/check_DGP.R
- code_resubmitted/sim_study/functions/cr_completedata.R
- code_resubmitted/sim_study/functions/cr_corrmat.R
- code_resubmitted/sim_study/functions/cr_fig1.R
- code_resubmitted/sim_study/functions/cr_simdata.R
- code_resubmitted/sim_study/functions/cr_simresults.R
- code_resubmitted/sim_study/functions/cr_suppfig5.R
- code_resubmitted/sim_study/functions/gr_FMI.R
- code_resubmitted/sim_study/functions/gr_prop_aux_selected_bygroup.R
- code_resubmitted/sim_study/functions/gr_prop_aux_selected_total.R
- code_resubmitted/sim_study/functions/pred_ttest.R
- code_resubmitted/sim_study/functions/prop_aux_selected.R
- code_resubmitted/sim_study/functions/select_aux_forwardFMI.R
- code_resubmitted/sim_study/functions/select_aux_forwardFMI_simstudy.R
- code_resubmitted/sim_study/functions/simcor.r
- code_resubmitted/sim_study/functions/tab_simresults.R
- code_resubmitted/sim_study/functions/tune_FMI.R
- code_resubmitted/sim_study/mim_tmp/
- code_resubmitted/sim_study/results/
- code_resubmitted/sim_study/results/analysis/
- code_resubmitted/sim_study/results/analysis/FMI_data
- code_resubmitted/sim_study/results/analysis/selected_aux_vars
- code_resubmitted/sim_study/results/analysis/sim_res_all
- code_resubmitted/sim_study/results/figures/
- code_resubmitted/sim_study/results/figures/Fig1_meany.pdf
- code_resubmitted/sim_study/results/figures/Fig2_betax.pdf
- code_resubmitted/sim_study/results/figures/Fig3_TotalAuxVars.pdf
- code_resubmitted/sim_study/results/figures/suppfig10_n1000_p100_pmy50_mod.pdf
- code_resubmitted/sim_study/results/figures/suppfig11_n1000_p100_pmy30_str.pdf
- code_resubmitted/sim_study/results/figures/SuppFig12.pdf
- code_resubmitted/sim_study/results/figures/SuppFig13_n250_p25_pmy30_mod.pdf
- code_resubmitted/sim_study/results/figures/SuppFig14_n250_p83_pmy30_mod.pdf
- code_resubmitted/sim_study/results/figures/SuppFig15_n1000_p100_pmy30_mod.pdf
- code_resubmitted/sim_study/results/figures/SuppFig16_n1000_p333_pmy30_mod.pdf
- code_resubmitted/sim_study/results/figures/SuppFig17_n1000_p100_pmy50_mod.pdf
- code_resubmitted/sim_study/results/figures/SuppFig18_n1000_p100_pmy30_str.pdf
- code_resubmitted/sim_study/results/figures/suppfig3.pdf
- code_resubmitted/sim_study/results/figures/suppfig4.pdf
- code_resubmitted/sim_study/results/figures/suppfig5.pdf
- code_resubmitted/sim_study/results/figures/suppfig6_n250_p25_pmy30_mod.pdf
- code_resubmitted/sim_study/results/figures/suppfig7_n250_p83_pmy30_mod.pdf
- code_resubmitted/sim_study/results/figures/suppfig8_n1000_p100_pmy30_mod.pdf
- code_resubmitted/sim_study/results/figures/suppfig9_n1000_p333_pmy30_mod.pdf
- code_resubmitted/sim_study/results/figures/Thumbs.db
- code_resubmitted/sim_study/results/tables/
- code_resubmitted/sim_study/results/tables/SuppTable2
- code_resubmitted/sim_study/results/tables/SuppTable3
- code_resubmitted/sim_study/results/tables/SuppTable4
- code_resubmitted/sim_study/results/Thumbs.db
- code_resubmitted/sim_study_MWE/
- code_resubmitted/sim_study_MWE/00_DGP_params.R
- code_resubmitted/sim_study_MWE/01_gr_DGP_params.R
- code_resubmitted/sim_study_MWE/02_cr_simdata.R
- code_resubmitted/sim_study_MWE/03_tuning_params_methods.R
- code_resubmitted/sim_study_MWE/04_gr_FMI.R
- code_resubmitted/sim_study_MWE/05_an_simdata.R
- code_resubmitted/sim_study_MWE/06_an_simdata_stata.do
- code_resubmitted/sim_study_MWE/07_cr_simresults.R
- code_resubmitted/sim_study_MWE/08_gr_tab_simresults.R
- code_resubmitted/sim_study_MWE/data/
- code_resubmitted/sim_study_MWE/data/n1000_p100_pmy30_mod
- code_resubmitted/sim_study_MWE/data/n1000_p100_pmy30_str
- code_resubmitted/sim_study_MWE/data/n1000_p100_pmy50_mod
- code_resubmitted/sim_study_MWE/data/n1000_p333_pmy30_mod
- code_resubmitted/sim_study_MWE/data/n250_p25_pmy30_mod
- code_resubmitted/sim_study_MWE/data/n250_p83_pmy30_mod
- code_resubmitted/sim_study_MWE/functions/
- code_resubmitted/sim_study_MWE/functions/an_simdata_MWE.do
- code_resubmitted/sim_study_MWE/functions/an_simdata_MWE.R
- code_resubmitted/sim_study_MWE/MASTER_MWE.R
- code_resubmitted/sim_study_MWE/results/
- code_resubmitted/sim_study_MWE/results/analysis/
- code_resubmitted/sim_study_MWE/results/analysis/FMI_data
- code_resubmitted/sim_study_MWE/results/analysis/R_results.csv
- code_resubmitted/sim_study_MWE/results/analysis/selected_aux_vars
- code_resubmitted/sim_study_MWE/results/analysis/sim_res_all
- code_resubmitted/sim_study_MWE/results/analysis/Stata_res.dta
- code_resubmitted/sim_study_MWE/results/figures/
- code_resubmitted/sim_study_MWE/results/figures/Fig1_meany.pdf
- code_resubmitted/sim_study_MWE/results/figures/Fig2_betax.pdf
- code_resubmitted/sim_study_MWE/results/figures/Fig3_TotalAuxVars.pdf
- code_resubmitted/sim_study_MWE/results/figures/suppfig10_n1000_p100_pmy50_mod.pdf
- code_resubmitted/sim_study_MWE/results/figures/suppfig11_n1000_p100_pmy30_str.pdf
- code_resubmitted/sim_study_MWE/results/figures/SuppFig12.pdf
- code_resubmitted/sim_study_MWE/results/figures/SuppFig13_n250_p25_pmy30_mod.pdf
- code_resubmitted/sim_study_MWE/results/figures/SuppFig14_n250_p83_pmy30_mod.pdf
- code_resubmitted/sim_study_MWE/results/figures/SuppFig15_n1000_p100_pmy30_mod.pdf
- code_resubmitted/sim_study_MWE/results/figures/SuppFig16_n1000_p333_pmy30_mod.pdf
- code_resubmitted/sim_study_MWE/results/figures/SuppFig17_n1000_p100_pmy50_mod.pdf
- code_resubmitted/sim_study_MWE/results/figures/SuppFig18_n1000_p100_pmy30_str.pdf
- code_resubmitted/sim_study_MWE/results/figures/suppfig3.pdf
- code_resubmitted/sim_study_MWE/results/figures/suppfig4.pdf
- code_resubmitted/sim_study_MWE/results/figures/suppfig5.pdf
- code_resubmitted/sim_study_MWE/results/figures/suppfig6_n250_p25_pmy30_mod.pdf
- code_resubmitted/sim_study_MWE/results/figures/suppfig7_n250_p83_pmy30_mod.pdf
- code_resubmitted/sim_study_MWE/results/figures/suppfig8_n1000_p100_pmy30_mod.pdf
- code_resubmitted/sim_study_MWE/results/figures/suppfig9_n1000_p333_pmy30_mod.pdf
- code_resubmitted/sim_study_MWE/results/figures/Thumbs.db
- code_resubmitted/sim_study_MWE/results/tables/
- code_resubmitted/sim_study_MWE/results/tables/SuppTable2
- code_resubmitted/sim_study_MWE/results/tables/SuppTable3
- code_resubmitted/sim_study_MWE/results/tables/SuppTable4
