# Supplementary material for: A comparison of strategies for selecting auxiliary variables for multiple imputation[image]
Source: Biom J. Author manuscript; Available in PMC 2024 Mar 8. (PMC7615727; doi:10.1002/bimj.202200291)
Supplement: Supporting Information 1 [file EMS194352-supplement-Supporting_Information_1.zip › code_resubmitted/case_study_synth/03_an_LSACdat_synth.do]

/*______________________________________________________________________________

	Do file: 03_an_LSACdat_synth.do

	Analyse synthetic case study data
	
	ANALYSIS MODEL
	Analyis based on a logistic regression of PEDSQL on BMI at wave 4
	http://pediatrics.aappublications.org/content/128/4/677
	
	* THE ANALYSIS MODEL USES THE FOLLOWING VARIABLES
	
	PedsQL_tot_w4: PEDSQL total scale score at 12/13 years (HRQoL outcome) 
	bmiz_w1: BMI z-score at 4/5 years (exposure) 
	
	Covariates:
	female: gender (female = 1) 
	age_w1: child's age at wave 1
	IndStat: child's indigenous status
	NonEng: Mother's main language is not English
	sep_w1: Socieoeconomic status at wave 1
	
_______________________________________________________________________________*/

* Set up do file 
capture log close
version 17
clear all
set more off
log using "03_an_LSACdat_synth.log", text replace

* Set up postfile
postfile results str20 (strategy) OR SE ll ul p using "results/LSAC_results_stata", replace

* Set seed
set seed 3032189

*local m = 20
*local iter = 10
local m = 2
local iter = 1

/*______________________________________________________________________________
* COMPLETE CASE ANALYSIS
_______________________________________________________________________________*/
use "data/LSAC_synth.dta", clear
	
regress PedsQL_tot_w4 bmiz_w1 i.female age_w1 i.IndStat i.NonEng sep_w1

matrix res = r(table)
local OR = res["b", "bmiz_w1"]
local SE = res["se", "bmiz_w1"]
local ll = res["ll", "bmiz_w1"]
local ul = res["ul", "bmiz_w1"]
local p = res["pvalue", "bmiz_w1"]

post results ("CCA") (`OR') (`SE') (`ll') (`ul') (`p') 

/*______________________________________________________________________________
FULL MODEL
_______________________________________________________________________________*/
use "data/LSAC_synth.dta", clear

mi set flong
mi register imputed PedsQL_tot_w4 bmiz_w1 IndStat NonEng sep_w1 ///
					PedsQL_a1_w1-PedsQL_b3c_w1 ///
					PedsQL_b1a_w2-PedsQL_b3c_w2 ///
					PedsQL_a1_w3-PedsQL_b3c_w3 ///
					ghm_w* shcn_w* sdq_w* mr_w* ppvt_w*
mi register regular female age_w1

cap noisily { 
	mi impute chained (regress) bmiz_w1 sep_w1 mr_w* sdq_w* ppvt_w* ghm_w*  ///
					  (logit) IndStat NonEng shcn_w* /// 
					  (ologit) PedsQL_a1_w1-PedsQL_b3c_w1  ///
							   PedsQL_b1a_w2-PedsQL_b3c_w2 ///
							   PedsQL_a1_w3-PedsQL_b3c_w3 ///
					  (pmm, knn(5)) PedsQL_tot_w4 /// 
					  = female age_w1, add(`m') burnin(`iter') noisily augment
	save "results/MIdat_Full", replace
} 
if _rc post results ("Full") (.) (.) (.) (.) (.) 		  
		  

/*______________________________________________________________________________
FORWARD SELECTION WITH ICE
  - cmd( : regress) and match() combined indicate PMM
  - group PedsQL items to include all dummies in selected models
_______________________________________________________________________________*/
use "data/LSAC_synth.dta", clear

* Shorten variable names to avoid ice problem with including groups
rename PedsQL_a*_w* PQL_a*_*
rename PedsQL_b*_w* PQL_b*_*

cap noisily{ 
ice PedsQL_tot_w4 bmiz_w1 IndStat NonEng sep_w1 i.female age_w1 ///
	o.PQL_a1_1 o.PQL_a2_1 o.PQL_a3_1 o.PQL_a4_1 o.PQL_a5_1 ///
	o.PQL_a6_1 o.PQL_a7_1 o.PQL_a8_1 o.PQL_b1a_1 o.PQL_b1b_1 ///
	o.PQL_b1c_1 o.PQL_b1d_1 o.PQL_b1e_1 o.PQL_b2a_1 o.PQL_b2b_1 ///
	o.PQL_b2c_1 o.PQL_b2d_1 o.PQL_b2e_1 o.PQL_b3a_1 o.PQL_b3b_1 ///
	o.PQL_b3c_1 ///
	o.PQL_a1_2 o.PQL_a2_2 o.PQL_a3_2 o.PQL_a4_2 o.PQL_a5_2 ///
	o.PQL_a6_2 o.PQL_a7_2 o.PQL_a8_2 o.PQL_b1a_2 o.PQL_b1b_2 ///
	o.PQL_b1c_2 o.PQL_b1d_2 o.PQL_b1e_2 o.PQL_b2a_2 o.PQL_b2b_2 ///
	o.PQL_b2c_2 o.PQL_b2d_2 o.PQL_b2e_2 o.PQL_b3e_2 o.PQL_b3f_2 ///
	o.PQL_b3g_2 o.PQL_b3b_2 o.PQL_b3c_2 ///
	o.PQL_a1_3 o.PQL_a2_3 o.PQL_a3_3 o.PQL_a4_3 o.PQL_a5_3 o.PQL_a6_3 ///
	o.PQL_a7_3 o.PQL_a8_3 o.PQL_b1a_3 o.PQL_b1b_3 o.PQL_b1c_3 o.PQL_b1d_3 ///
	o.PQL_b1e_3 o.PQL_b2a_3 o.PQL_b2b_3 o.PQL_b2c_3 o.PQL_b2d_3 o.PQL_b2e_3 ///
	o.PQL_b3e_3 o.PQL_b3f_3 o.PQL_b3g_3 o.PQL_b3b_3 o.PQL_b3c_3 ///
	ghm_w* shcn_w* sdq_w* mr_w* ppvt_w*, ///
	stepwise ///
	m(`m') ///
	cycles(`iter') ///
	match(PedsQL_tot_w4) ///
	swopts(lock(PedsQL_tot_w4 bmiz_w1 IndStat NonEng sep_w1 i.female age_w1) ///
		   group(i.PQL_a1_1, i.PQL_a2_1, i.PQL_a3_1, i.PQL_a4_1, ///
				 i.PQL_a5_1, i.PQL_a6_1, i.PQL_a7_1, i.PQL_a8_1, ///
				 i.PQL_b1a_1, i.PQL_b1b_1, i.PQL_b1c_1, i.PQL_b1d_1, ///
				 i.PQL_b1e_1, i.PQL_b2a_1, i.PQL_b2b_1, i.PQL_b2c_1, ///
				 i.PQL_b2d_1, i.PQL_b2e_1, i.PQL_b3a_1, i.PQL_b3b_1, ///
				 i.PQL_b3c_1, /// 
				 i.PQL_a1_2, i.PQL_a2_2, i.PQL_a3_2, i.PQL_a4_2, i.PQL_a5_2, ///
				 i.PQL_a6_2, i.PQL_a7_2, i.PQL_a8_2, i.PQL_b1a_2, i.PQL_b1b_2, ///
				 i.PQL_b1c_2, i.PQL_b1d_2, i.PQL_b1e_2, i.PQL_b2a_2, i.PQL_b2b_2, ///
				 i.PQL_b2c_2, i.PQL_b2d_2, i.PQL_b2e_2, i.PQL_b3e_2, i.PQL_b3f_2, ///
				 i.PQL_b3g_2, i.PQL_b3b_2, i.PQL_b3c_2, ///
				 i.PQL_a1_3, i.PQL_a2_3, i.PQL_a3_3, i.PQL_a4_3, i.PQL_a5_3, ///
				 i.PQL_a6_3, i.PQL_a7_3, i.PQL_a8_3, i.PQL_b1a_3, i.PQL_b1b_3, ///
				 i.PQL_b1c_3, i.PQL_b1d_3, i.PQL_b1e_3, i.PQL_b2a_3, i.PQL_b2b_3, ///
				 i.PQL_b2c_3, i.PQL_b2d_3, i.PQL_b2e_3, i.PQL_b3e_3, i.PQL_b3f_3, ///
				 i.PQL_b3g_3, i.PQL_b3b_3, i.PQL_b3c_3) pe(0.05) show) ///
	saving("results/MIdat_forward_sw") replace
}
if _rc post results ("Forward") (.) (.) (.) (.) (.) 

	
/*______________________________________________________________________________
FORWARD STEPWISE SELECTION WITH ICE
  - cmd( : regress) and match() combined indicated PMM for items
  - group PedsQL items to include all dummies in selected models
  - pr() specifies the significance level for removal from the model
_______________________________________________________________________________*/
use "data/LSAC_synth.dta", clear

* Shorten variable names to avoid ice problem with including groups
rename PedsQL_a*_w* PQL_a*_*
rename PedsQL_b*_w* PQL_b*_*

cap noisily {
ice PedsQL_tot_w4 bmiz_w1 IndStat NonEng sep_w1 i.female age_w1 ///
	o.PQL_a1_1 o.PQL_a2_1 o.PQL_a3_1 o.PQL_a4_1 o.PQL_a5_1 ///
	o.PQL_a6_1 o.PQL_a7_1 o.PQL_a8_1 o.PQL_b1a_1 o.PQL_b1b_1 ///
	o.PQL_b1c_1 o.PQL_b1d_1 o.PQL_b1e_1 o.PQL_b2a_1 o.PQL_b2b_1 ///
	o.PQL_b2c_1 o.PQL_b2d_1 o.PQL_b2e_1 o.PQL_b3a_1 o.PQL_b3b_1 ///
	o.PQL_b3c_1 ///
	o.PQL_a1_2 o.PQL_a2_2 o.PQL_a3_2 o.PQL_a4_2 o.PQL_a5_2 ///
	o.PQL_a6_2 o.PQL_a7_2 o.PQL_a8_2 o.PQL_b1a_2 o.PQL_b1b_2 ///
	o.PQL_b1c_2 o.PQL_b1d_2 o.PQL_b1e_2 o.PQL_b2a_2 o.PQL_b2b_2 ///
	o.PQL_b2c_2 o.PQL_b2d_2 o.PQL_b2e_2 o.PQL_b3e_2 o.PQL_b3f_2 ///
	o.PQL_b3g_2 o.PQL_b3b_2 o.PQL_b3c_2 ///
	o.PQL_a1_3 o.PQL_a2_3 o.PQL_a3_3 o.PQL_a4_3 o.PQL_a5_3 o.PQL_a6_3 ///
	o.PQL_a7_3 o.PQL_a8_3 o.PQL_b1a_3 o.PQL_b1b_3 o.PQL_b1c_3 o.PQL_b1d_3 ///
	o.PQL_b1e_3 o.PQL_b2a_3 o.PQL_b2b_3 o.PQL_b2c_3 o.PQL_b2d_3 o.PQL_b2e_3 ///
	o.PQL_b3e_3 o.PQL_b3f_3 o.PQL_b3g_3 o.PQL_b3b_3 o.PQL_b3c_3 ///
	ghm_w* shcn_w* sdq_w* mr_w* ppvt_w*, ///
	stepwise ///
	m(`m') ///
	cycles(`iter') ///
	match(PedsQL_tot_w4) ///
	swopts(lock(PedsQL_tot_w4 bmiz_w1 IndStat NonEng sep_w1 female age_w1) ///
		   group(i.PQL_a1_1, i.PQL_a2_1, i.PQL_a3_1, i.PQL_a4_1, ///
				 i.PQL_a5_1, i.PQL_a6_1, i.PQL_a7_1, i.PQL_a8_1, ///
				 i.PQL_b1a_1, i.PQL_b1b_1, i.PQL_b1c_1, i.PQL_b1d_1, ///
				 i.PQL_b1e_1, i.PQL_b2a_1, i.PQL_b2b_1, i.PQL_b2c_1, ///
				 i.PQL_b2d_1, i.PQL_b2e_1, i.PQL_b3a_1, i.PQL_b3b_1, ///
				 i.PQL_b3c_1, /// 
				 i.PQL_a1_2, i.PQL_a2_2, i.PQL_a3_2, i.PQL_a4_2, i.PQL_a5_2, ///
				 i.PQL_a6_2, i.PQL_a7_2, i.PQL_a8_2, i.PQL_b1a_2, i.PQL_b1b_2, ///
				 i.PQL_b1c_2, i.PQL_b1d_2, i.PQL_b1e_2, i.PQL_b2a_2, i.PQL_b2b_2, ///
				 i.PQL_b2c_2, i.PQL_b2d_2, i.PQL_b2e_2, i.PQL_b3e_2, i.PQL_b3f_2, ///
				 i.PQL_b3g_2, i.PQL_b3b_2, i.PQL_b3c_2, ///
				 i.PQL_a1_3, i.PQL_a2_3, i.PQL_a3_3, i.PQL_a4_3, i.PQL_a5_3, ///
				 i.PQL_a6_3, i.PQL_a7_3, i.PQL_a8_3, i.PQL_b1a_3, i.PQL_b1b_3, ///
				 i.PQL_b1c_3, i.PQL_b1d_3, i.PQL_b1e_3, i.PQL_b2a_3, i.PQL_b2b_3, ///
				 i.PQL_b2c_3, i.PQL_b2d_3, i.PQL_b2e_3, i.PQL_b3e_3, i.PQL_b3f_3, ///
				 i.PQL_b3g_3, i.PQL_b3b_3, i.PQL_b3c_3) ///
				 pe(0.05) pr(0.05001) show) ///
	saving("results/MIdat_forward_sw") replace
}
if _rc post results ("Forward-sw") (.) (.) (.) (.) (.) 

*______________________________________________________________________________

* Close postfile
postclose results
	
* Close log
log close
	
exit	
