# Supplementary material for: A comparison of strategies for selecting auxiliary variables for multiple imputation[image]
Source: Biom J. Author manuscript; Available in PMC 2024 Mar 8. (PMC7615727; doi:10.1002/bimj.202200291)
Supplement: Supporting Information 1 [file EMS194352-supplement-Supporting_Information_1.zip › code_resubmitted/case_study_synth/MASTER_case_study.R]

# Master script for analysing the case study
# MASTER_case_study
#
# Written by R Mainzer 
# ------------------------------------------------------------------------------

# Load packages
source(file.path("..", "packages.R"), echo = TRUE)

# Functions are loaded within each script

## Run scripts --------------

# Summary statistics
source("01_summ_LSAC_synth.R", echo = TRUE)

# Analyse data (R)
source("02_an_LSACdat_synth.R", echo = TRUE)

# Analyse data (Stata)
# Run Stata script "03_an_LSACdat_synth.do" in Stata to obtain Stata results.

# Create results
source("04_cr_LSACres_synth.R")
