# Supplementary material for: A comparison of strategies for selecting auxiliary variables for multiple imputation[image]
Source: Biom J. Author manuscript; Available in PMC 2024 Mar 8. (PMC7615727; doi:10.1002/bimj.202200291)
Supplement: Supporting Information 1 [file EMS194352-supplement-Supporting_Information_1.zip › code_resubmitted/packages.R]

# Load packages

#library(jomo)
library(gglasso)
library(ggplot2)
library(ggpubr)
library(glmnet)
library(dplyr)
library(gridExtra)
library(haven)
library(htmlTable)
library(labelled)
library(lattice) # To add text to xy plot
library(matrixStats)
library(mice)
library(miceadds)
library(mitools)
library(PcAux)
library(RColorBrewer)
library(reshape2)
library(stringr)
library(tools)
library(tidyr)
library(parallel)
library(xtable)


#library(condMVNorm)
