# Supplementary material for: A comparison of strategies for selecting auxiliary variables for multiple imputation[image]
Source: Biom J. Author manuscript; Available in PMC 2024 Mar 8. (PMC7615727; doi:10.1002/bimj.202200291)
Supplement: Supporting Information 1 [file EMS194352-supplement-Supporting_Information_1.zip › code_resubmitted/README.txt]

A comparison of strategies for selecting auxiliary variables for multiple imputation (MI)

Author: Rheanna Mainzer

===============================================================================

Files and folder structure:
---------------------------

This project comprises of three main folders: one for the full simulation study (sim_study); one for a minimal working example (MWE) version of the simulation study (sim_study_MWE); one for the case study (case_study). Below is a summary of the folder and file structure with descriptions. Note: this supplement includes a "case_study_synth" folder instead of a "case_study" folder, due to data sharing restrictions.

- sim_study: 
    - data: folder containing simulation datasets and stored data generation parameters
    - functions: folder containing all user-written functions required for the simulation study (sim_study only, sim_study_MWE code points to sim_study/functions)
    - mim_tmp: contains folders to store temporary files produced by mim, required to prevent Stata errors when running code in parallel (sim_study only)
    - results: folder containing simulation study results
        - analysis: folder containing analysis results 
        - figures: folder containing figures for the manuscript
        - tables: folder containing tables for the manuscript
    - 00_DGP_params.R: R script to calculate and store data generation parameters
    - 01_gr_DGP_params.R: R script to produce supplementary figures 3 - 11
    - 02_cr_simdata.R: R script to create simulation datasets
    - 03_tuning_params_methods.R: R script to investigate the FMI strategy
    - 04_gr_FMI.R: R script to produce supplementary figure 12 (FMI figure)
    - 05_an_simdata.R: R script to analyse the simulated datasets
    - 06_an_simdata_stata.do: Stata script to analyse the simulated datasets
    - 07_cr_simresults.R: R script to compile the results from the simulation study
    - 08_gr_tab_simresults.R: R script to produce figures 1 - 3, supplementary tables 2 - 4 and supplementary figures 13 - 18
- sim_study_MWE:
    - data: (as above)
    - functions: folder containing user-written functions required for the MWE. Note: Most functions for sim_study_MWE are called from the sim_study folder.
    - results: (as above)
    - MASTER_MWE: Master R script
    - 9 x R and Stata scripts (as above)
- case_study:
    - analysis_data: data folder, currently empty.* 
    - functions: folder containing user-written functions for the case study
    - results:
    - 00_cr_SuppFig_cors.R
    - 01_cr_SuppFig_ORs.R
    - 02_cr_SuppTab_summary.R
    - 03_an_LSACdat.R
    - 04_an_LSACdat.do
    - 05_cr_LSACres.R

*The data that support the findings of this study are available from the Australian Government Department of Social Services (DSS). Restrictions apply to the availability of these data, which were used under license for this study. Data are available at https://dataverse.ada.edu.au with the permission of the DSS. A synthetic dataset comparable to the case study data in size and structure has been created for testing the code. 

Reproducing the results:
------------------------

Due to the computational burden of MI, the full simulation study was designed and written to be run in parallel jobs on a high performance computing (HPC) cluster using a Portable Batch System (PBS) for job scheduling. To reproduce the full simulation study, the following scripts need to be executed, in order, on a HPC cluster using a PBS (.pbs script):
  - 00_DGP_params.R
  - 01_gr_DGP_params.R
  - 02_cr_simdata.R
  - 03_tuning_params_methods.R
  - 04_gr_FMI.R
  - 05_an_simdata.R
  - 06_an_simdata_stata.do
  - 07_cr_simresults.R
  - 08_gr_tab_simresults.R

Given all intermediate results are stored, the following scripts need to be run, in any order, to reproduce figures and tables for the manuscript:
  - 01_gr_DGP_params.R
  - 04_gr_FMI.R
  - 08_gr_tab_simresults.R

A MWE version of the simulation study that can be run in reasonable time on a local computer is provided for testing reproducibility. To execute the MWE, use "MASTER_MWE.R". Note that "06_an_simdata_stata.do" must be run after "03_tuning_params_methods" and before "07_cr_simresults" (see "MASTER_MWE.R").

The following MASTER script needs to be run to reproduce the case study results:
  - MASTER_case_study.R
This script will run the following: 
  - 01_summ_LSAC_synth.R
  - 02_an_LSACdat_synth.R
  - 03_an_LSACdat_synth.do**
  - 04_cr_LSACres_synth
** Must be executed separately in Stata


Differences between sim_study and sim_study_MWE:
------------------------------------------------

This section lists the changes made to programs in the sim_study folder to produce a MWE with reduced computation time (sim_study_MWE):
  - M: number of simulations used to estimate power (used for data generation) was reduced from 2000 to 250, line 23 of "00_DGP_params.R"
  - nsim: number of simulation datasets was reduced from 2000 to 2, line 15 of "02_cr_simdata.R", line 21 of "03_tuning_params_methods.R" & line 21 of "05_an_simdata.R"
  - The number of datasets used to examine the Forward-FMI method was reduced from 4 to 2, line 21 of "03_tuning_params_methods.R"
  - m: the number of imputations was reduced from 30 to 2, line 22 of "05_an_simdata.R" and line 14 of "06_an_simdata_stata.do"
  - New functions "an_simdata_MWE.do" and "an_simdata_MWE.R" added to facilitate running code sequentially instead of running batches in parallel jobs


Software version information: 
----------------------------------------------------------------------

R:

> sessionInfo()
R version 4.1.2 (2021-11-01)
Platform: x86_64-pc-linux-gnu (64-bit)
Running under: CentOS Linux 7 (Core)

Matrix products: default
BLAS:   /hpc/software/installed/R/4.1.2/lib64/R/lib/libRblas.so
LAPACK: /hpc/software/installed/R/4.1.2/lib64/R/lib/libRlapack.so

locale:
 [1] LC_CTYPE=en_US.UTF-8       LC_NUMERIC=C
 [3] LC_TIME=en_US.UTF-8        LC_COLLATE=en_US.UTF-8
 [5] LC_MONETARY=en_US.UTF-8    LC_MESSAGES=en_US.UTF-8
 [7] LC_PAPER=en_US.UTF-8       LC_NAME=C
 [9] LC_ADDRESS=C               LC_TELEPHONE=C
[11] LC_MEASUREMENT=en_US.UTF-8 LC_IDENTIFICATION=C

attached base packages:
[1] parallel  tools     stats     graphics  grDevices utils     datasets
[8] methods   base

other attached packages:
 [1] xtable_1.8-4       tidyr_1.3.0        stringr_1.5.0      reshape2_1.4.4
 [5] RColorBrewer_1.1-2 PcAux_0.0.0.9014   mitools_2.4        miceadds_3.11-6
 [9] mice_3.15.0        matrixStats_0.61.0 lattice_0.20-45    labelled_2.8.0
[13] htmlTable_2.2.1    haven_2.4.1        gridExtra_2.3      dplyr_1.1.0
[17] glmnet_4.1-2       Matrix_1.4-0       ggpubr_0.6.0       ggplot2_3.4.1
[21] gglasso_1.5

loaded via a namespace (and not attached):
 [1] splines_4.1.2     foreach_1.5.2     carData_3.0-4     cellranger_1.1.0
 [5] pillar_1.7.0      backports_1.4.1   glue_1.6.2        digest_0.6.29
 [9] ggsignif_0.6.2    checkmate_2.0.0   colorspace_2.0-2  htmltools_0.5.2
[13] plyr_1.8.6        pkgconfig_2.0.3   broom_0.7.8       purrr_1.0.1
[17] scales_1.2.1      openxlsx_4.2.4    rio_0.5.27        rlecuyer_0.3-5
[21] tibble_3.1.6      generics_0.1.2    car_3.0-11        ellipsis_0.3.2
[25] withr_2.5.0       cli_3.6.0         survival_3.2-13   magrittr_2.0.2
[29] crayon_1.5.0      readxl_1.3.1      fansi_1.0.2       rstatix_0.7.2
[33] forcats_0.5.1     foreign_0.8-82    data.table_1.14.2 hms_1.1.1
[37] lifecycle_1.0.3   munsell_0.5.0     zip_2.2.0         compiler_4.1.2
[41] rlang_1.0.6       grid_4.1.2        iterators_1.0.14  rstudioapi_0.13
[45] htmlwidgets_1.5.4 gtable_0.3.0      codetools_0.2-18  abind_1.4-5
[49] DBI_1.1.2         curl_4.3.2        R6_2.5.1          knitr_1.37
[53] fastmap_1.1.0     utf8_1.2.2        shape_1.4.6       stringi_1.7.6
[57] Rcpp_1.0.7        vctrs_0.5.2       tidyselect_1.2.0  xfun_0.29

Stata: 

. about

Stata/BE 17.0 for Unix (Linux 64-bit x86-64)
Revision 10 May 2022
Copyright 1985-2021 StataCorp LLC

Total usable memory: 377.69 GB

Stata license: Unlimited-user network, expiring 23 Aug 2023
Serial number: 401709398075
  Licensed to: MCRI User
               Murdoch Children's Research Institute

. ado

[1] package ice from http://fmwww.bc.edu/repec/bocode/i
      'ICE': module for multiple imputation of missing values

[2] package mim from http://fmwww.bc.edu/repec/bocode/m
      'MIM': module to analyse and manipulate multiply imputed datasets


. which ice
C:\Users\rheanna.mainzer\ado\plus\i\ice.ado
*! version 1.9.7 PR/IW 25oct2014. For history, see end of this file.

. which mim
C:\Users\rheanna.mainzer\ado\plus\m\mim.ado
*! version 2.1.8 (JCG, JBC, PR) 20may2013
