# Supplementary material for: A comparison of strategies for selecting auxiliary variables for multiple imputation[image]
Source: Biom J. Author manuscript; Available in PMC 2024 Mar 8. (PMC7615727; doi:10.1002/bimj.202200291)
Supplement: Supporting Information 1 [file EMS194352-supplement-Supporting_Information_1.zip › code_resubmitted/sim_study/functions/calc_betax.R]

calc_betax <- function(cor){
  
  rho_xy <- cor["X", "Y"] 
  rho_yz <- cor["Y", "Z"]
  rho_xz <- cor["X", "Z"]
  
  # Calculate beta_x using conditional probability formula
  (rho_xy - rho_yz * rho_xz) / (1 - rho_xz^2)
  
}
