# Supplementary material for: A comparison of strategies for selecting auxiliary variables for multiple imputation[image]
Source: Biom J. Author manuscript; Available in PMC 2024 Mar 8. (PMC7615727; doi:10.1002/bimj.202200291)
Supplement: Supporting Information 1 [file EMS194352-supplement-Supporting_Information_1.zip › code_resubmitted/sim_study/results/tables/SuppTable2]

% latex table generated in R 4.3.1 by xtable 1.8-4 package
% Thu Nov 16 13:30:47 2023
\begin{table}[ht]
\centering
\begin{tabular}{lrrrrrrrlrrrrrr}
  \hline
   & \multicolumn{7}{c}{\textbf{$\beta_{X}$}} &  & \multicolumn{6}{c}{\textbf{$\mu_{Y}$}}\\\cline{2-8} \cline{10-15}\multicolumn{1}{l}{\textbf{Strategy}} & \multicolumn{1}{l}{\textbf{Bias}} & \multicolumn{1}{l}{\textbf{EmpSE}} & \multicolumn{1}{l}{\textbf{RelBias}} & \multicolumn{1}{l}{\textbf{StdBias}} & \multicolumn{1}{l}{\textbf{ModSE}} & \multicolumn{1}{l}{\textbf{RelSE}} & \multicolumn{1}{l}{\textbf{Cov}} & \multicolumn{1}{l}{ } & \multicolumn{1}{l}{\textbf{Bias}} & \multicolumn{1}{l}{\textbf{EmpSE}} & \multicolumn{1}{l}{\textbf{StdBias}} & \multicolumn{1}{l}{\textbf{ModSE}} & \multicolumn{1}{l}{\textbf{RelSE}} & \multicolumn{1}{l}{\textbf{Cov}}\\ \hline \multicolumn{12}{l}{ $n = 250$, $p = 25$, missing = 30\%, odds = 1.2} \\CCA & -0.008 & 0.074 & -4.8 & -11.3 & 0.074 & -0.0 & 95 &   & -0.162 & 0.074 & -219.2 & 0.074 & -0.3 & 41 \\ 
  Full & 0.003 & 0.069 & 1.9 & 4.7 & 0.070 & 1.2 & 96 &   & -0.002 & 0.071 & -3.3 & 0.071 & 0.3 & 95 \\ 
  Quickpred-pt2 & -0.001 & 0.069 & -0.5 & -1.4 & 0.069 & 1.2 & 96 &   & -0.025 & 0.071 & -35.8 & 0.070 & -1.1 & 93 \\ 
  Quickpred-pt4 & -0.007 & 0.072 & -3.8 & -9.2 & 0.072 & -0.1 & 95 &   & -0.094 & 0.077 & -122.0 & 0.071 & -7.3 & 72 \\ 
  PredMiss & 0.003 & 0.072 & 1.5 & 3.7 & 0.072 & 0.1 & 96 &   & -0.010 & 0.072 & -14.4 & 0.073 & 1.2 & 95 \\ 
  PcAux & 0.003 & 0.070 & 1.5 & 3.8 & 0.069 & -0.2 & 95 &   & -0.010 & 0.070 & -14.8 & 0.070 & -0.3 & 95 \\ 
  Forward & -0.004 & 0.068 & -2.3 & -5.8 & 0.069 & 1.3 & 95 &   & -0.049 & 0.071 & -69.0 & 0.069 & -2.8 & 88 \\ 
  Forward-sw & -0.004 & 0.069 & -2.5 & -6.5 & 0.069 & 0.4 & 96 &   & -0.049 & 0.071 & -68.8 & 0.069 & -3.0 & 88 \\ 
  Forward-FMI & -0.004 & 0.068 & -2.2 & -5.5 & 0.069 & 1.2 & 96 &   & -0.028 & 0.071 & -39.9 & 0.069 & -2.7 & 91 \\ 
  LASSO & 0.002 & 0.069 & 1.4 & 3.5 & 0.069 & 0.6 & 96 &   & -0.004 & 0.070 & -5.5 & 0.070 & -1.1 & 94 \\ 
   \multicolumn{12}{l}{ $n = 250$, $p = 83$, missing = 30\%, odds = 1.2} \\CCA & -0.014 & 0.072 & -8.1 & -19.0 & 0.070 & -1.7 & 94 &   & -0.288 & 0.069 & -418.4 & 0.069 & 0.2 & 1 \\ 
  Full & -0.001 & 0.065 & -0.5 & -1.4 & 0.064 & -1.4 & 95 &   & 0.003 & 0.064 & 4.4 & 0.063 & -0.6 & 95 \\ 
  Quickpred-pt2 & -0.005 & 0.065 & -2.9 & -7.5 & 0.065 & -0.8 & 95 &   & -0.038 & 0.065 & -58.0 & 0.065 & -0.2 & 91 \\ 
  Quickpred-pt4 & -0.007 & 0.068 & -3.9 & -9.7 & 0.067 & -1.2 & 95 &   & -0.109 & 0.067 & -162.1 & 0.067 & -0.2 & 63 \\ 
  PredMiss & -0.000 & 0.068 & -0.1 & -0.4 & 0.067 & -0.4 & 95 &   & 0.013 & 0.067 & 19.4 & 0.067 & 1.1 & 95 \\ 
  PcAux & 0.001 & 0.071 & 0.4 & 1.0 & 0.070 & -1.4 & 95 &   & 0.029 & 0.072 & 40.9 & 0.071 & -0.2 & 94 \\ 
  Forward & -0.012 & 0.064 & -6.9 & -18.2 & 0.064 & 0.2 & 95 &   & -0.091 & 0.065 & -140.7 & 0.064 & -1.9 & 69 \\ 
  Forward-sw & -0.011 & 0.064 & -6.6 & -17.4 & 0.064 & -0.2 & 95 &   & -0.093 & 0.065 & -142.4 & 0.064 & -2.1 & 69 \\ 
  Forward-FMI & -0.014 & 0.066 & -8.1 & -20.7 & 0.065 & -0.9 & 94 &   & -0.038 & 0.066 & -57.4 & 0.064 & -2.9 & 90 \\ 
  LASSO & -0.001 & 0.065 & -0.6 & -1.5 & 0.064 & -1.4 & 95 &   & 0.003 & 0.064 & 4.4 & 0.063 & -0.6 & 95 \\ 
   \hline
\end{tabular}
\caption{Bias, empirical standard error (EmpSE), 
                               relative bias (RelBias), standardised bias (StdBias), 
                               average model standard error (ModSE), relative error 
                               in the model standard error (RelSE) and 95\% confidence 
                               interval coverage (Cov) for $\beta_X$ and $\mu_Y$, 
                               for each analysis strategy and the simulation scenarios
                               where $n = 250$, $p = 25$, missing = 30\%, odds = 1.2 and $n = 250$, $p = 83$, missing = 30\%, odds = 1.2. 
                               MI estimates were successfully obtained for all simulated 
                               datasets (convergence = 1 for all strategies and scenarios).} 
\end{table}
