# Supplementary material for: A comparison of strategies for selecting auxiliary variables for multiple imputation[image]
Source: Biom J. Author manuscript; Available in PMC 2024 Mar 8. (PMC7615727; doi:10.1002/bimj.202200291)
Supplement: Supporting Information 1 [file EMS194352-supplement-Supporting_Information_1.zip › code_resubmitted/sim_study/results/tables/SuppTable3]

% latex table generated in R 4.3.1 by xtable 1.8-4 package
% Thu Nov 16 13:30:47 2023
\begin{table}[ht]
\centering
\begin{tabular}{lrrrrrrrlrrrrrr}
  \hline
   & \multicolumn{7}{c}{\textbf{$\beta_{X}$}} &  & \multicolumn{6}{c}{\textbf{$\mu_{Y}$}}\\\cline{2-8} \cline{10-15}\multicolumn{1}{l}{\textbf{Strategy}} & \multicolumn{1}{l}{\textbf{Bias}} & \multicolumn{1}{l}{\textbf{EmpSE}} & \multicolumn{1}{l}{\textbf{RelBias}} & \multicolumn{1}{l}{\textbf{StdBias}} & \multicolumn{1}{l}{\textbf{ModSE}} & \multicolumn{1}{l}{\textbf{RelSE}} & \multicolumn{1}{l}{\textbf{Cov}} & \multicolumn{1}{l}{ } & \multicolumn{1}{l}{\textbf{Bias}} & \multicolumn{1}{l}{\textbf{EmpSE}} & \multicolumn{1}{l}{\textbf{StdBias}} & \multicolumn{1}{l}{\textbf{ModSE}} & \multicolumn{1}{l}{\textbf{RelSE}} & \multicolumn{1}{l}{\textbf{Cov}}\\ \hline \multicolumn{12}{l}{ $n = 1000$, $p = 100$, missing = 30\%, odds = 1.2} \\CCA & -0.011 & 0.033 & -13.0 & -34.4 & 0.034 & 1.9 & 94 &   & -0.333 & 0.033 & -1012.0 & 0.033 & 1.3 & 0 \\ 
  Full & 0.000 & 0.032 & 0.2 & 0.4 & 0.032 & 1.5 & 96 &   & 0.001 & 0.033 & 2.6 & 0.032 & -2.7 & 94 \\ 
  Quickpred-pt2 & -0.003 & 0.031 & -3.9 & -11.1 & 0.032 & 3.3 & 96 &   & -0.089 & 0.035 & -253.0 & 0.032 & -8.6 & 24 \\ 
  Quickpred-pt4 & -0.006 & 0.032 & -6.3 & -17.3 & 0.033 & 2.1 & 95 &   & -0.153 & 0.036 & -425.7 & 0.033 & -8.9 & 1 \\ 
  PredMiss & 0.000 & 0.032 & 0.3 & 0.7 & 0.033 & 1.8 & 96 &   & 0.003 & 0.033 & 8.1 & 0.032 & -2.1 & 94 \\ 
  PcAux & -0.000 & 0.034 & -0.2 & -0.5 & 0.035 & 0.4 & 95 &   & 0.002 & 0.036 & 5.9 & 0.035 & -1.5 & 94 \\ 
  Forward & -0.004 & 0.031 & -4.2 & -12.1 & 0.031 & 2.7 & 95 &   & -0.074 & 0.032 & -228.0 & 0.031 & -3.2 & 35 \\ 
  Forward-sw & -0.004 & 0.031 & -4.5 & -12.9 & 0.031 & 2.4 & 96 &   & -0.075 & 0.033 & -230.3 & 0.031 & -4.0 & 33 \\ 
  Forward-FMI & -0.004 & 0.032 & -4.2 & -11.6 & 0.032 & 1.3 & 95 &   & -0.052 & 0.034 & -156.2 & 0.032 & -5.2 & 61 \\ 
  LASSO & 0.000 & 0.032 & 0.2 & 0.4 & 0.032 & 1.5 & 96 &   & 0.001 & 0.033 & 3.4 & 0.032 & -2.7 & 94 \\ 
   \multicolumn{12}{l}{ $n = 1000$, $p = 333$, missing = 30\%, odds = 1.2} \\CCA & -0.000 & 0.033 & -0.3 & -0.9 & 0.032 & -1.2 & 95 &   & -0.385 & 0.031 & -1242.2 & 0.031 & 1.0 & 0 \\ 
  Full & 0.000 & 0.033 & 0.2 & 0.6 & 0.033 & -0.4 & 96 &   & 0.001 & 0.031 & 2.0 & 0.032 & 0.8 & 95 \\ 
  Quickpred-pt2 & -0.000 & 0.032 & -0.5 & -1.3 & 0.032 & 0.4 & 95 &   & -0.083 & 0.033 & -254.4 & 0.033 & 0.1 & 29 \\ 
  Quickpred-pt4 & -0.001 & 0.032 & -1.1 & -3.0 & 0.032 & -0.5 & 95 &   & -0.253 & 0.054 & -464.8 & 0.032 & -40.6 & 0 \\ 
  PredMiss & 0.000 & 0.033 & 0.3 & 0.7 & 0.033 & -0.0 & 95 &   & 0.003 & 0.032 & 8.4 & 0.032 & 1.2 & 95 \\ 
  PcAux & 0.001 & 0.035 & 0.8 & 2.1 & 0.034 & -0.9 & 95 &   & -0.007 & 0.035 & -20.1 & 0.035 & 1.1 & 95 \\ 
  Forward & -0.004 & 0.031 & -4.0 & -11.8 & 0.031 & 0.0 & 95 &   & -0.110 & 0.032 & -347.7 & 0.031 & -0.2 & 7 \\ 
  Forward-sw & -0.003 & 0.031 & -3.7 & -10.8 & 0.031 & -0.6 & 95 &   & -0.112 & 0.031 & -357.4 & 0.031 & 0.0 & 5 \\ 
  Forward-FMI & -0.004 & 0.033 & -4.8 & -13.2 & 0.032 & -1.3 & 95 &   & -0.047 & 0.033 & -144.8 & 0.032 & -1.5 & 69 \\ 
  LASSO & 0.000 & 0.033 & 0.2 & 0.5 & 0.033 & -0.4 & 95 &   & 0.001 & 0.031 & 1.7 & 0.032 & 0.8 & 95 \\ 
   \hline
\end{tabular}
\caption{Bias, empirical standard error (EmpSE), 
                               relative bias (RelBias), standardised bias (StdBias), 
                               average model standard error (ModSE), relative error 
                               in the model standard error (RelSE) and 95\% confidence 
                               interval coverage (Cov) for $\beta_X$ and $\mu_Y$, 
                               for each analysis strategy and the simulation scenarios
                               where $n = 1000$, $p = 100$, missing = 30\%, odds = 1.2 and $n = 1000$, $p = 333$, missing = 30\%, odds = 1.2. 
                               MI estimates were successfully obtained for all simulated 
                               datasets (convergence = 1 for all strategies and scenarios).} 
\end{table}
