# Supplementary material for: A comparison of strategies for selecting auxiliary variables for multiple imputation[image]
Source: Biom J. Author manuscript; Available in PMC 2024 Mar 8. (PMC7615727; doi:10.1002/bimj.202200291)
Supplement: Supporting Information 1 [file EMS194352-supplement-Supporting_Information_1.zip › code_resubmitted/sim_study/results/tables/SuppTable4]

% latex table generated in R 4.3.1 by xtable 1.8-4 package
% Thu Nov 16 13:30:47 2023
\begin{table}[ht]
\centering
\begin{tabular}{lrrrrrrrlrrrrrr}
  \hline
   & \multicolumn{7}{c}{\textbf{$\beta_{X}$}} &  & \multicolumn{6}{c}{\textbf{$\mu_{Y}$}}\\\cline{2-8} \cline{10-15}\multicolumn{1}{l}{\textbf{Strategy}} & \multicolumn{1}{l}{\textbf{Bias}} & \multicolumn{1}{l}{\textbf{EmpSE}} & \multicolumn{1}{l}{\textbf{RelBias}} & \multicolumn{1}{l}{\textbf{StdBias}} & \multicolumn{1}{l}{\textbf{ModSE}} & \multicolumn{1}{l}{\textbf{RelSE}} & \multicolumn{1}{l}{\textbf{Cov}} & \multicolumn{1}{l}{ } & \multicolumn{1}{l}{\textbf{Bias}} & \multicolumn{1}{l}{\textbf{EmpSE}} & \multicolumn{1}{l}{\textbf{StdBias}} & \multicolumn{1}{l}{\textbf{ModSE}} & \multicolumn{1}{l}{\textbf{RelSE}} & \multicolumn{1}{l}{\textbf{Cov}}\\ \hline \multicolumn{12}{l}{ $n = 1000$, $p = 100$, missing = 50\%, odds = 1.2} \\CCA & -0.015 & 0.032 & -17.5 & -47.8 & 0.032 & -0.0 & 92 &   & -0.378 & 0.031 & -1213.4 & 0.032 & 1.5 & 0 \\ 
  Full & 0.000 & 0.033 & 0.1 & 0.1 & 0.032 & -0.9 & 95 &   & 0.000 & 0.031 & 0.4 & 0.032 & 1.9 & 95 \\ 
  Quickpred-pt2 & -0.004 & 0.031 & -4.7 & -13.2 & 0.031 & -0.5 & 95 &   & -0.100 & 0.033 & -303.5 & 0.032 & -3.4 & 13 \\ 
  Quickpred-pt4 & -0.009 & 0.032 & -9.8 & -27.3 & 0.031 & -0.8 & 94 &   & -0.204 & 0.035 & -586.0 & 0.032 & -8.7 & 0 \\ 
  PredMiss & 0.000 & 0.033 & 0.2 & 0.5 & 0.032 & -0.8 & 95 &   & 0.002 & 0.032 & 5.1 & 0.032 & 1.5 & 96 \\ 
  PcAux & 0.000 & 0.035 & 0.3 & 0.8 & 0.034 & -0.7 & 95 &   & 0.002 & 0.037 & 6.2 & 0.036 & -1.5 & 95 \\ 
  Forward & -0.005 & 0.031 & -5.8 & -16.6 & 0.031 & -1.1 & 94 &   & -0.098 & 0.031 & -313.5 & 0.031 & -2.1 & 12 \\ 
  Forward-sw & -0.005 & 0.031 & -6.0 & -17.2 & 0.031 & -0.9 & 95 &   & -0.099 & 0.031 & -315.5 & 0.031 & -2.0 & 11 \\ 
  Forward-FMI & -0.005 & 0.032 & -5.2 & -14.5 & 0.031 & -1.3 & 95 &   & -0.068 & 0.033 & -208.9 & 0.031 & -4.0 & 41 \\ 
  LASSO & 0.000 & 0.033 & 0.1 & 0.2 & 0.032 & -0.9 & 95 &   & 0.000 & 0.031 & 1.5 & 0.032 & 1.8 & 95 \\ 
   \multicolumn{12}{l}{ $n = 1000$, $p = 100$, missing = 30\%, odds = 2} \\CCA & -0.015 & 0.038 & -17.1 & -39.3 & 0.039 & 1.0 & 93 &   & -0.535 & 0.039 & -1379.4 & 0.038 & -1.9 & 0 \\ 
  Full & 0.001 & 0.032 & 0.7 & 2.0 & 0.032 & 0.5 & 95 &   & -0.000 & 0.032 & -0.8 & 0.032 & -1.3 & 95 \\ 
  Quickpred-pt2 & -0.004 & 0.033 & -4.5 & -12.2 & 0.033 & 0.9 & 95 &   & -0.151 & 0.041 & -367.0 & 0.035 & -14.4 & 2 \\ 
  Quickpred-pt4 & -0.008 & 0.035 & -9.3 & -23.6 & 0.036 & 2.2 & 95 &   & -0.278 & 0.049 & -562.5 & 0.037 & -24.8 & 0 \\ 
  PredMiss & 0.001 & 0.032 & 1.0 & 2.7 & 0.033 & 0.9 & 95 &   & 0.002 & 0.033 & 5.6 & 0.033 & -1.6 & 94 \\ 
  PcAux & 0.000 & 0.037 & 0.3 & 0.6 & 0.037 & 0.3 & 95 &   & 0.001 & 0.042 & 1.9 & 0.042 & 0.4 & 95 \\ 
  Forward & -0.006 & 0.032 & -7.3 & -19.9 & 0.033 & 1.4 & 95 &   & -0.181 & 0.041 & -441.6 & 0.035 & -15.4 & 0 \\ 
  Forward-sw & -0.007 & 0.032 & -7.6 & -20.8 & 0.033 & 1.9 & 95 &   & -0.183 & 0.041 & -448.4 & 0.035 & -15.1 & 0 \\ 
  Forward-FMI & -0.006 & 0.032 & -6.9 & -18.8 & 0.033 & 0.5 & 94 &   & -0.088 & 0.039 & -223.8 & 0.033 & -15.2 & 28 \\ 
  LASSO & 0.001 & 0.032 & 0.7 & 2.0 & 0.032 & 0.5 & 95 &   & 0.000 & 0.032 & 0.6 & 0.032 & -1.3 & 95 \\ 
   \hline
\end{tabular}
\caption{Bias, empirical standard error (EmpSE), 
                               relative bias (RelBias), standardised bias (StdBias), 
                               average model standard error (ModSE), relative error 
                               in the model standard error (RelSE) and 95\% confidence 
                               interval coverage (Cov) for $\beta_X$ and $\mu_Y$, 
                               for each analysis strategy and the simulation scenarios
                               where $n = 1000$, $p = 100$, missing = 50\%, odds = 1.2 and $n = 1000$, $p = 100$, missing = 30\%, odds = 2. 
                               MI estimates were successfully obtained for all simulated 
                               datasets (convergence = 1 for all strategies and scenarios).} 
\end{table}
