# Supplementary material for: A comparison of strategies for selecting auxiliary variables for multiple imputation[image]
Source: Biom J. Author manuscript; Available in PMC 2024 Mar 8. (PMC7615727; doi:10.1002/bimj.202200291)
Supplement: Supporting Information 1 [file EMS194352-supplement-Supporting_Information_1.zip › code_resubmitted/sim_study_MWE/05_an_simdata.R]

# Analyse simulated data sets for each scenario using the "an_simdata" function
# 05_an_SimData

# Load functions
source(file.path("..", "sim_study", "functions", "pred_ttest.R"), echo = TRUE)
source(file.path("..", "sim_study", "functions", "calc_FMI.R"), echo = TRUE)
source(file.path("..", "sim_study", "functions", "select_aux_forwardFMI_simstudy.R"), echo = TRUE)
source(file.path("functions", "an_simdata_MWE.R"), echo = TRUE)

# Set seed
RNGkind("L'Ecuyer-CMRG")
set.seed(375641)

#  ----------------------------------------------------------------------------

# Input
scenario_vec <- c("n250_p25_pmy30_mod", "n250_p83_pmy30_mod", "n1000_p100_pmy30_mod",
                  "n1000_p333_pmy30_mod", "n1000_p100_pmy50_mod", "n1000_p100_pmy30_str")
strategy_vec <- c("cc", "mice-full", "quickpred-pt2", "quickpred-pt4",
                  "pcaux", "forward-fmi", "tests", "LASSO")
nsim <- 2
m <- 2
maxit <- 1


# Set up data frame to store results
n_scen <- length(scenario_vec)
n_strat <- length(strategy_vec)
n_row <- nsim * n_scen * n_strat 
res <- data.frame(scenario = "NA",
                  nsim = NA,
                  strategy = rep("NA", n_row), 
                  bx = NA, 
                  bx_se = NA, 
                  bx_ll = NA, 
                  bx_ul = NA,
                  ybar = NA, 
                  ybar_se = NA, 
                  ybar_ll = NA, 
                  ybar_ul = NA,
                  imp_vars = "NA", 
                  seed = "NA")

# Row counter
r <- 1

# Store seed
s <- .Random.seed

# Do analysis
for(k in 1:n_scen){
  
  # Set scenario
  scenario <- scenario_vec[k]
  
  # Print progress
  cat("Scenario = ", scenario, "\n")
  
  for(j in 1:n_strat){
    
    # Set strategy
    strategy <- strategy_vec[j]
    
    # Print progress 
    cat(" ", strategy)
    
    for(N in 1:nsim){
      
      # Set RNGstream according to scenario and dataset (N)
      for(i in 1:((nsim * k - nsim) + N)){
        s <- nextRNGStream(s)
      }
      .GlobalEnv$Random.seed <- s
      
      # Print progress
      cat(".")
      
      # Do analysis
      res[r, ] <- an_simdata_MWE(scenario, N, strategy, m, maxit)
      
      # Update row counter
      r <- r + 1
      
    }
    
    # Print progress
    cat("DONE", "\n")
    
  }
  
}

# Save results
write.table(res, file = file.path("results", "analysis", "R_results.csv"))
