# Supplementary material for: A comparison of strategies for selecting auxiliary variables for multiple imputation[image]
Source: Biom J. Author manuscript; Available in PMC 2024 Mar 8. (PMC7615727; doi:10.1002/bimj.202200291)
Supplement: Supporting Information 1 [file EMS194352-supplement-Supporting_Information_1.zip › code_resubmitted/sim_study_MWE/06_an_simdata_stata.do]

* 06_an_simdata_stata.do
* 
* Analyse simulated data sets for a given scenario
* Analysis strategies applied in Stata are forward and forward-sw in the ice function
*
* Written by R Mainzer, May 2021
* Revised by R Mainzer, Nov 2023
* ______________________________________________________________________________

version 18.0
clear all
macro drop _all

* Load function
do "functions/an_simdata_MWE.do"

* Input
local nsim = 2
local m = 2
local scenario_list = "n250_p25_pmy30_mod n250_p83_pmy30_mod n1000_p100_pmy30_mod n1000_p333_pmy30_mod n1000_p100_pmy50_mod n1000_p100_pmy30_str"

* Set up data frame for results 
cap frame drop results 
frame create results str20 scenario dataset str20 strategy ///
		bx bx_se bx_ll bx_ul ybar ybar_se ybar_ll ybar_ul str100 imp_vars ///
		strL seed 

* Scenario counter 
local k = 1

* Do analysis
foreach scenario of local scenario_list {
	
	* Print progress
	di "`scenario'"
	
	forvalues i = 1/`nsim' {
		
		* Print progress
		di "."		
		
		* Set seed
		* Use the method described here: 
		* https://www.stata.com/features/overview/stream-random-number-generator/
		local stream_stop = ((`nsim' *`k' - `nsim') + `i')
		forvalues s = 1(1)`stream_stop' {
	
			* For each batch and scenario, use a different rngstream
			set rngstream `s' 
		}
		
		* Set seed
		set seed 375641

		* Do analysis
		an_simdata_MWE, scenario("`scenario'") dataset(`i') m(`m')
	
	}
	
	* Update scenario number
	local k = `k' + 1
	
}

* Save data frame
frames save "results/analysis/Stata_res", frames(results) replace

* Restore frame and save data as .dta that can be read into R
frames use "results/analysis/Stata_res", frames(results) replace
frames change results
save "results/analysis/Stata_res.dta", replace

* Clear
clear all 
