# Supplementary material for: A comparison of strategies for selecting auxiliary variables for multiple imputation[image]
Source: Biom J. Author manuscript; Available in PMC 2024 Mar 8. (PMC7615727; doi:10.1002/bimj.202200291)
Supplement: Supporting Information 1 [file EMS194352-supplement-Supporting_Information_1.zip › code_resubmitted/sim_study_MWE/functions/an_simdata_MWE.do]

/* 
 an_simata_MWE.do
 Program used to analyse simulated datasets using "forward" and "forward-sw" 
 auxiliary variable selection strategies

 Input:
 scenario: string indicating scneario name
 datset: dataset number 
 m: number of imputations
 
 Output:
 Data set containing the following columns:
	1. scenario: scenario name
	2. N: simulation number
	3. strategy: analysis strategy
	4. bx: estimate of the regression coefficient 
	5. bx_se: standard error of bx
	6. bx_ll: lower limit of 95% confidence interval for beta x
	7. bx_ul: upper limit of 95% confidence interval for beta x
	8. ybar: estimate of mean of y
	9. ybar_se: standard error of ybar
	10. ybar_ll: lower limit of the 95% confidence interval for mean of y
	11. ybar_ul: upper limit of the 95% confidence interval for mean of y	
	12. imp_vars: variables selected for the imputation model
 
*/

capture program drop an_simdata_MWE
cap snapshot erase _all

program define an_simdata_MWE

	syntax, scenario(string) dataset(integer) m(integer) 
	
	* Store seed
	local seed = c(seed) 
		
	* Read in data set
	local k_p_10000 = 10000 + `dataset'
	local nsim_string = substr("`k_p_10000'", -4, .)
	di "data/`scenario'_`nsim_string'.csv"
	import delimited "data/`scenario'_`nsim_string'.csv", ///
	delimiter(space, collapse) varnames(nonames) encoding(ISO-8859-2) clear

	* Name variables correctly
	rename (v1 v2 v3 v4) (index y x z)
	rename v# a#, renumber

	* Drop first column of incorrect labels
	drop if _n == 1

	* Rename index column
	rename index id
		
	* Number of auxiliary variables
	local p = c(k) - 4

	* Change variables to numeric
	destring id y x z a1-a`p', ignore("NA") replace
	
	* Save snapshot 
	snapshot save
	
	sum y
	local descriptive = r(mean)
		
	*** Forward 

	* Sort by id
	sort id 
	
	* Do MI with forward selection 
	*mi import ice, automatic
	ice y x z a1-a`p', stepwise m(`m') swopts(lock(x z) pe(0.05)) clear
	local vars = r(eq1)
		
	* Store estimates from mim in memory instead of on disk
	char _dta[mim_ests] "memory"
				
	* Estimates for beta x
	mim, storebv : regress y x z 
				
	matrix A = e(b)
	local bx = A[1, 1] 
	
	matrix B = e(V)
	local bx_se = sqrt(B[1, 1])
	
	matrix C = e(MIM_dfvec)
	local bx_df = C[1, 1]		
	local bx_ll = `bx' - invt(`bx_df', 0.975) * `bx_se' 
	local bx_ul = `bx' + invt(`bx_df', 0.975) * `bx_se' 
	
	* Estimates for the mean of y
	mim, storebv: mean y
	
	matrix D = e(b)
	local ybar = D[1,1]
	
	matrix E = e(V)
	local ybar_se = sqrt(E[1, 1])
	
	matrix F = e(MIM_dfvec)
	local ybar_df = F[1,1]
	
	local ybar_ll = `ybar' - invt(`ybar_df', 0.975) * `ybar_se'
	local ybar_ul = `ybar' + invt(`ybar_df', 0.975) * `ybar_se'

	* Update results
	frame post results ("`scenario'") (`dataset') ("forward") (`bx') (`bx_se') ///
		(`bx_ll') (`bx_ul') (`ybar') (`ybar_se') (`ybar_ll') (`ybar_ul') ///
		("`vars'") ("`seed'") 
		
	*** Forward-sw
			
	* Restore snapshot
	snapshot restore 1
	
	* Store seed
	local seed = c(seed) 
	
	* Sort by id
	sort id 
	
	* Do MI with forward-sw selection
	ice y x z a1-a`p', stepwise m(`m') swopts(lock(x z) forward pe(0.05) pr(0.051)) seed(100) clear
	local vars = r(eq1)

	* Store estimates from mim in memory instead of on disk
	char _dta[mim_ests] "memory"
	 
	* Estimates for beta x
	mim, storebv : regress y x z
	
	matrix A = e(b)
	local bx = A[1, 1]
	
	matrix B = e(V)
	local bx_se = sqrt(B[1,1])
	
	matrix C = e(MIM_dfvec)
	local bx_df = C[1, 1]
		
	local bx_ll = `bx' - invt(`bx_df', 0.975) * `bx_se'
	local bx_ul = `bx' + invt(`bx_df', 0.975) * `bx_se'
		
	* Estimates for the mean of y
	mim, storebv: mean y
		
	matrix D = e(b)
	local ybar = D[1,1]
		
	matrix E = e(V)
	local ybar_se = sqrt(E[1, 1])
		
	matrix F = e(MIM_dfvec)
	local ybar_df = F[1,1]
		
	local ybar_ll = `ybar' - invt(`ybar_df', 0.975) * `ybar_se'
	local ybar_ul = `ybar' + invt(`ybar_df', 0.975) * `ybar_se'

	* Update results
	frame post results ("`scenario'") (`dataset') ("forward-sw") (`bx') (`bx_se') ///
		(`bx_ll') (`bx_ul') (`ybar') (`ybar_se') (`ybar_ll') (`ybar_ul') ///
		("`vars'") ("`seed'") 
		
	* Erase snapshot
	snapshot erase 1

end
