# Supplementary material for: A comparison of strategies for selecting auxiliary variables for multiple imputation[image]
Source: Biom J. Author manuscript; Available in PMC 2024 Mar 8. (PMC7615727; doi:10.1002/bimj.202200291)
Supplement: Supporting Information 1 [file EMS194352-supplement-Supporting_Information_1.zip › code_resubmitted/sim_study_MWE/MASTER_MWE.R]

# Master script for conducting the minimal working example 
# MASTER_MWE
# 
# Written by R Mainzer
# ------------------------------------------------------------------------------

# Load packages 
source(file.path("..", "packages.R"), echo = TRUE)

# Functions are loaded within each script from "../sim_study/functions" or 
# "sim_study_MWE/functions"

### Run scripts ----------

# Get and store parameters for data generation
source("00_DGP_params.R", echo = TRUE)

# Create graphs for supplementary material illustrating the data generation process
source("01_gr_DGP_params.R", echo = TRUE)

# Create and store simulated datasets
source("02_cr_simdata.R", echo = TRUE)

# Tune Forward-FMI strategy
source("03_tuning_params_methods.R", echo = TRUE)

# Create graph for supplementary material illustrating Forward-FMI strategy
source("04_gr_FMI.R", echo = TRUE)

# Apply each analysis strategy to analyse simulated datasets
source("05_an_simdata.R", echo = TRUE)

# Run Stata script "06_an_simdata_stata" 
# The Stata script imports the data sets generated in R, applies the Stata 
# methods for analysis and the stores the results. The stored results are 
# needed for "07_cr_simresults.R" (the next script).

# Create and store all results
source("07_cr_simresults.R", echo = TRUE)

# Create tables and figures
source("08_gr_tab_simresults.R", echo = TRUE)
