# Supplementary material for: A comparison of strategies for selecting auxiliary variables for multiple imputation[image]
Source: Biom J. Author manuscript; Available in PMC 2024 Mar 8. (PMC7615727; doi:10.1002/bimj.202200291)
Supplement: Supporting Information 1 [file EMS194352-supplement-Supporting_Information_1.zip › code_resubmitted/sim_study_MWE/results/analysis/R_results.csv]

scenario "nsim" "strategy" "bx" "bx_se" "bx_ll" "bx_ul" "ybar" "ybar_se" "ybar_ll" "ybar_ul" "imp_vars" "seed"
1 "n250_p25_pmy30_mod" 1 "cc" 0.0948038355817188 0.0748784470370585 -0.0529772006224109 0.242584871785849 -0.134502588730702 0.0756799916486684 -0.283853813266326 0.014848635804921 "NA" "10407 805369364 1935151621 -394940670 -819839333 -634060512 1856013985"
2 "n250_p25_pmy30_mod" 2 "cc" 0.194599255373544 0.0653906931925847 0.0654830707254321 0.323715440021656 -0.138073398166475 0.0674315109892323 -0.271207325403257 -0.00493947092969252 "NA" "10407 805369364 1935151621 -394940670 -819839333 -634060512 1856013985"
3 "n250_p25_pmy30_mod" 1 "mice-full" 0.097380720158113 0.0627788063582325 -0.0264840864319262 0.221245526748152 -0.0389411188952674 0.0704616894276932 -0.182509672307728 0.104627434517194 "x z a1 a2 a3 a4 a5 a6 a7 a8 a9 a10 a11 a12 a13 a14 a15 a16 a17 a18 a19 a20 a21 a22 a23 a24 a25" "10407 805369364 1935151621 -394940670 -819839333 -634060512 1856013985"
4 "n250_p25_pmy30_mod" 2 "mice-full" 0.189395944071082 0.0626477165437778 0.0659952706852805 0.312796617456884 -0.0190127193835029 0.0632443675403966 -0.143669627463285 0.105644188696279 "x z a1 a2 a3 a4 a5 a6 a7 a8 a9 a10 a11 a12 a13 a14 a15 a16 a17 a18 a19 a20 a21 a22 a23 a24 a25" "10407 -1740943137 384620860 -977645323 720873852 927184623 -1217633061"
5 "n250_p25_pmy30_mod" 1 "quickpred-pt2" 0.137983179482839 0.0743156218991247 -0.0373045341006635 0.313270893066342 -0.0746357002865264 0.0627112922782368 -0.198202432619873 0.0489310320468205 "x z a1 a2 a3 a4 a5 a6 a7 a8 a10 a11 a16 a25" "10407 1546218095 -612592993 2073567431 -1361782745 -2125917530 -1705343469"
6 "n250_p25_pmy30_mod" 2 "quickpred-pt2" 0.200099800620609 0.0604113975416769 0.0808063439091279 0.31939325733209 0.00813780442808439 0.0677783261223711 -0.135648352544594 0.151923961400763 "x z a1 a3 a4 a5 a6 a7 a8 a10 a11 a12 a13 a14 a15" "10407 385824692 1922608260 -195280691 1164240638 1397584042 -1694790269"
7 "n250_p25_pmy30_mod" 1 "quickpred-pt4" 0.119538236713836 0.0648167791407439 -0.00817917539615425 0.247255648823826 -0.0547844951722056 0.0730665985144628 -0.203830194560056 0.094261204215645 "x z a2 a3 a4 a6" "10407 -1942455954 1662878453 -2070174079 -1865216738 -1723737801 1704058513"
8 "n250_p25_pmy30_mod" 2 "quickpred-pt4" 0.181605456704477 0.11399149070148 -0.386452687230195 0.749663600639149 -0.0416310841890721 0.102549447610515 -0.474120080207199 0.390857911829055 "x z a3 a4 a6" "10407 1215364425 166146826 -511556725 1120953525 -1881974490 76057268"
9 "n250_p25_pmy30_mod" 1 "pcaux" 0.0733024235020304 0.0624145389656985 -0.0496495415985086 0.196254388602569 -0.0651810329787726 0.0712151653720862 -0.212364576841024 0.0820025108834783 "y x z linPC1 linPC2 linPC3 linPC4" "10407 1925960346 1557819856 -2139750670 603426605 -1849283837 -1619842253"
10 "n250_p25_pmy30_mod" 2 "pcaux" 0.230395483048919 0.0805996062888065 0.00590758823597606 0.454883377861862 -0.00987716854455777 0.0618739545950164 -0.134032144372951 0.114277807283835 "y x z linPC1 linPC2 linPC3 linPC4" "10407 1116901771 1047092408 -2132720588 2094602245 -2048537375 1802094456"
11 "n250_p25_pmy30_mod" 1 "forward-fmi" 0.121898258157517 0.0617599761694038 0.00022078455556046 0.243575731759474 -0.0384456534778638 0.0669170207785974 -0.171355982344587 0.0944646753888593 "y x z a6 a15 a3 a20 a11 a24 a10 a25 a4 a1 a18 a14" "10407 125290731 1505965622 -1007455942 -1313225301 -1800169991 801571741"
12 "n250_p25_pmy30_mod" 2 "forward-fmi" 0.187369618172571 0.0634550167621783 0.0623409031732033 0.312398333171938 0.0121769028613134 0.0678729164176616 -0.125219566770181 0.149573372492808 "y x z a6 a11 a3 a10 a12 a20 a15 a25 a14 a9" "10407 -145423602 -240812902 16820372 207789583 -432311123 1009459916"
13 "n250_p25_pmy30_mod" 1 "tests" 0.109777678732088 0.0749289147395392 -0.0531096564329143 0.272665013897091 -0.0709741468638316 0.0703758202652589 -0.212346765809699 0.0703984720820356 "x z a1 a2 a4 a5 a7 a8 a15 a21" "10407 -433307822 -495554050 301098260 -994453841 962824579 -313236676"
14 "n250_p25_pmy30_mod" 2 "tests" 0.209397806713542 0.070139145238267 0.0510048505952586 0.367790762831826 -0.00864421577611454 0.0596763300347743 -0.126357555930115 0.109069124377886 "x z a1 a3 a4 a5 a7 a8 a13 a14 a15 a20 a21 a22" "10407 -2069480774 1415387898 -106420947 -1487194407 -1023421473 -1975638429"
15 "n250_p25_pmy30_mod" 1 "LASSO" 0.130857859190275 0.0648269577155009 0.00168877990939295 0.260026938471157 -0.042371854235688 0.0731081034947012 -0.195322663799613 0.110578955328237 "x z a1 a2 a3 a4 a6 a9 a10 a11 a12 a13 a14 a15 a16 a17 a18 a20 a22 a23 a24 a25" "10407 -711927331 442747538 -230167022 -947057248 -604722445 1433783034"
16 "n250_p25_pmy30_mod" 2 "LASSO" 0.200975463880353 0.0607073190255461 0.0813991060427774 0.320551821717928 -0.0051884959581613 0.0616641815271143 -0.126666485182587 0.116289493266265 "x z a1 a3 a4 a6 a7 a9 a10 a11 a12 a13 a14 a15 a16 a17 a18 a20 a21 a22 a24 a25" "10407 2059084489 1192182896 -248440945 -575320879 -77612131 -2030161432"
17 "n250_p83_pmy30_mod" 1 "cc" 0.0815905191934066 0.0726224431406074 -0.0617673969151323 0.224948435301946 -0.293522867228038 0.071602436866284 -0.434855492577646 -0.15219024187843 "NA" "10407 -1324002224 1467696666 -1248281679 1224464256 -1500213426 -1099250590"
18 "n250_p83_pmy30_mod" 2 "cc" 0.217403835192262 0.0640802687491295 0.0909680772519489 0.343839593132575 -0.356456314883511 0.0670472888415091 -0.488736629296214 -0.224176000470808 "NA" "10407 -1324002224 1467696666 -1248281679 1224464256 -1500213426 -1099250590"
19 "n250_p83_pmy30_mod" 1 "mice-full" 0.111139429424903 0.0648737704362992 -0.0166420446609127 0.238920903510719 0.0368258653463462 0.0652126331092475 -0.0916179028979678 0.16526963359066 "x z a1 a2 a3 a4 a5 a6 a7 a8 a9 a10 a11 a12 a13 a14 a15 a16 a17 a18 a19 a20 a21 a22 a23 a24 a25 a26 a27 a28 a29 a30 a31 a32 a33 a34 a35 a36 a37 a38 a39 a40 a41 a42 a43 a44 a45 a46 a47 a48 a49 a50 a51 a52 a53 a54…
20 "n250_p83_pmy30_mod" 2 "mice-full" 0.239193299638633 0.0607338693702615 0.119566163696415 0.35882043558085 -0.070168270169944 0.0639285294459255 -0.196082848816023 0.0557463084761352 "x z a1 a2 a3 a4 a5 a6 a7 a8 a9 a10 a11 a12 a13 a14 a15 a16 a17 a18 a19 a20 a21 a22 a23 a24 a25 a26 a27 a28 a29 a30 a31 a32 a33 a34 a35 a36 a37 a38 a39 a40 a41 a42 a43 a44 a45 a46 a47 a48 a49 a50 a51 a52 a53 a54 a…
21 "n250_p83_pmy30_mod" 1 "quickpred-pt2" 0.14212181863081 0.0653795721137962 0.0131289962781501 0.271114640983469 0.00427555493515201 0.0656972573160707 -0.12519188805137 0.133742997921674 "x z a1 a2 a3 a4 a5 a6 a7 a8 a9 a10 a11 a12 a13 a14 a15 a16 a17 a18 a19 a20 a21 a22 a23 a24 a25 a26 a27 a28 a29 a30 a31 a34 a36 a40 a43 a44 a45 a46 a47 a48 a52 a54 a62 a66 a74" "10407 -1593994405 -1444950127 1…
22 "n250_p83_pmy30_mod" 2 "quickpred-pt2" 0.251223340414229 0.0613002656727482 0.130463606115143 0.371983074713314 -0.0871589342030209 0.0646534714345292 -0.214587161850675 0.040269293444633 "x z a1 a2 a3 a4 a5 a6 a7 a8 a9 a10 a11 a12 a13 a14 a15 a16 a17 a18 a19 a20 a21 a23 a24 a25 a26 a27 a28 a36 a37 a40 a42 a43 a47 a50 a52 a53 a54 a66 a79" "10407 1409070836 1864477952 687506218 1671344206 -1340…
23 "n250_p83_pmy30_mod" 1 "quickpred-pt4" 0.110594220401416 0.105335494796897 -0.283701802192085 0.504890242994916 -0.0674966843680132 0.086735157282326 -0.296558492707619 0.161565123971593 "x z a1 a2 a3 a4 a6 a8 a9 a11 a13 a15 a17 a18 a20 a21 a23 a27" "10407 811524168 885950659 217204279 779682986 2051722081 -396083723"
24 "n250_p83_pmy30_mod" 2 "quickpred-pt4" 0.191774475544104 0.0604366193938526 0.0694005070090894 0.314148444079119 -0.296270870028339 0.0580296276994089 -0.410569460150734 -0.181972279905944 "x z a11 a18" "10407 -1221191873 274105932 -55148472 -253655476 695025598 -693636499"
25 "n250_p83_pmy30_mod" 1 "pcaux" 0.119586248465861 0.0711759246369899 -0.0268667960080777 0.266039292939799 0.0317097533617779 0.0648934963370692 -0.0961054383683009 0.159524945091857 "y x z linPC1 linPC2 linPC3 linPC4 linPC5 linPC6 linPC7" "10407 74339908 -492641408 -371807857 314931785 -1341118904 120608104"
26 "n250_p83_pmy30_mod" 2 "pcaux" 0.274934063726052 0.0727665834874195 0.122230924353028 0.427637203099076 -0.0440498788901467 0.0954512139284573 -0.310163651573025 0.222063893792732 "y x z linPC1 linPC2 linPC3 linPC4 linPC5 linPC6 linPC7 linPC8" "10407 -933980642 -304744406 1912345693 -1664470883 -1217285820 -728993952"
27 "n250_p83_pmy30_mod" 1 "forward-fmi" 0.0875282301889707 0.0636386137684992 -0.0378983256716008 0.212954786049542 -0.0211280483788702 0.0697793073361209 -0.164953784468121 0.122697687710381 "y x z a18 a2 a34 a3 a36 a62 a66 a1 a64 a40 a20 a22 a78 a54 a82 a25 a14 a11" "10407 -19664196 212248141 1165375944 499544151 1735648937 2129129440"
28 "n250_p83_pmy30_mod" 2 "forward-fmi" 0.216192256694575 0.0632422068699015 0.0885444902802396 0.34384002310891 -0.139977858486954 0.061463020906824 -0.26103653245482 -0.0189191845190878 "y x z a18 a66 a29 a11 a47 a17 a44 a25 a62 a38 a2 a64 a36 a21 a4 a3 a22 a1" "10407 1074269772 1686189814 -31566260 -1092675454 198574873 259507602"
29 "n250_p83_pmy30_mod" 1 "tests" 0.121482786109154 0.0758409455257433 -0.0332667494098656 0.276232321628174 0.0717025790926221 0.0695919668329987 -0.0653678005109002 0.208772958696144 "x z a1 a2 a3 a4 a5 a6 a7 a8 a9 a10 a11 a12 a13 a14 a15 a16 a17 a18 a19 a20 a21 a22 a23 a24 a25 a26 a27 a28 a29 a30 a31 a34 a35 a36 a37 a40 a41 a42 a43 a45 a46 a47 a48 a49 a51 a52 a53 a54 a61 a74 a76 a77 a79" "1040…
30 "n250_p83_pmy30_mod" 2 "tests" 0.234661455235985 0.0674641001491026 0.0991964802838837 0.370126430188087 -0.0687412815477945 0.0732084275975706 -0.218850162934217 0.0813675998386276 "x z a1 a2 a3 a4 a5 a6 a7 a8 a9 a10 a11 a12 a13 a14 a15 a16 a17 a18 a19 a20 a21 a22 a23 a24 a25 a26 a27 a28 a31 a33 a34 a35 a37 a38 a40 a41 a42 a43 a44 a47 a48 a50 a51 a52 a53 a54 a56 a58 a59 a69 a71 a76 a77 a78 a7…
31 "n250_p83_pmy30_mod" 1 "LASSO" 0.110302331558502 0.064898595970538 -0.017528385256761 0.238133048373764 0.0369816471182177 0.0652275529084443 -0.0914919812084833 0.165455275444919 "x z a1 a2 a3 a4 a5 a6 a8 a9 a10 a11 a12 a13 a14 a16 a17 a18 a19 a20 a21 a22 a23 a24 a25 a26 a27 a28 a29 a30 a31 a33 a34 a35 a36 a37 a38 a39 a40 a41 a42 a43 a44 a45 a46 a47 a48 a49 a50 a51 a52 a53 a54 a55 a56 a57 a58…
32 "n250_p83_pmy30_mod" 2 "LASSO" 0.239566333685361 0.0607186939804089 0.119969088616946 0.359163578753776 -0.0707302775228924 0.0639390357621964 -0.196665549565141 0.0552049945193567 "x z a1 a2 a3 a4 a6 a8 a9 a10 a11 a12 a13 a14 a15 a16 a17 a18 a19 a20 a21 a22 a23 a24 a25 a27 a28 a29 a30 a31 a33 a34 a35 a36 a37 a38 a39 a40 a41 a42 a43 a44 a46 a47 a48 a49 a50 a51 a52 a53 a54 a55 a57 a58 a59 a60 a…
33 "n1000_p100_pmy30_mod" 1 "cc" 0.081147493324539 0.0329352470392718 0.016484898003972 0.145810088645106 -0.349233841289248 0.0326586048517152 -0.413352987914561 -0.285114694663934 "NA" "10407 -574221347 1025687335 2036892872 1045710936 -1166986868 1870688170"
34 "n1000_p100_pmy30_mod" 2 "cc" 0.0369066740506106 0.0334566600158012 -0.028781900041606 0.102595248142827 -0.389104031542163 0.0336359112357547 -0.455144213753037 -0.323063849331288 "NA" "10407 -574221347 1025687335 2036892872 1045710936 -1166986868 1870688170"
35 "n1000_p100_pmy30_mod" 1 "mice-full" 0.12209753945736 0.0298577737203332 0.0635060990197706 0.18068897989495 -0.0504890273494485 0.0306338700686793 -0.110603294572363 0.00962523987346624 "x z a1 a2 a3 a4 a5 a6 a7 a8 a9 a10 a11 a12 a13 a14 a15 a16 a17 a18 a19 a20 a21 a22 a23 a24 a25 a26 a27 a28 a29 a30 a31 a32 a33 a34 a35 a36 a37 a38 a39 a40 a41 a42 a43 a44 a45 a46 a47 a48 a49 a50 a51 a52 a53 a…
36 "n1000_p100_pmy30_mod" 2 "mice-full" 0.0429652170355252 0.032051277756972 -0.0199306488530758 0.105861082924126 -0.0386214311943766 0.0326908984575318 -0.102772300843801 0.0255294384550474 "x z a1 a2 a3 a4 a5 a6 a7 a8 a9 a10 a11 a12 a13 a14 a15 a16 a17 a18 a19 a20 a21 a22 a23 a24 a25 a26 a27 a28 a29 a30 a31 a32 a33 a34 a35 a36 a37 a38 a39 a40 a41 a42 a43 a44 a45 a46 a47 a48 a49 a50 a51 a52 a53…
37 "n1000_p100_pmy30_mod" 1 "quickpred-pt2" 0.120361030423432 0.0423388069068476 -0.0092485880933133 0.249970648940176 -0.123791062096836 0.0292801907902254 -0.181259344620016 -0.0663227795736556 "x z a1 a2 a3 a4 a5 a6 a7 a8 a9 a10 a11 a12 a13 a14 a15 a16 a17 a18 a19 a20 a21 a22 a23 a24 a25 a26 a27 a28 a29 a30 a31 a32 a33 a54 a57 a58 a59 a61 a64 a77" "10407 1582119936 2065350657 -642728826 987275…
38 "n1000_p100_pmy30_mod" 2 "quickpred-pt2" 0.0495768266269337 0.031156200235921 -0.0115639428237589 0.110717596077626 -0.0996591869604947 0.0356024774231554 -0.173424955988416 -0.0258934179325733 "x z a1 a2 a3 a4 a5 a6 a7 a8 a9 a10 a11 a12 a13 a14 a15 a16 a17 a18 a19 a20 a21 a22 a23 a24 a25 a26 a27 a28 a29 a30 a31 a32 a33 a44 a47 a50 a54 a56 a57 a61 a68 a90" "10407 -546823583 -1845626425 1320227…
39 "n1000_p100_pmy30_mod" 1 "quickpred-pt4" 0.115563060653774 0.0335916203346492 0.0407658871595059 0.190360234148041 -0.194799657424996 0.0295389666974509 -0.253060868573512 -0.13653844627648 "x z a16 a25 a29" "10407 1297428997 -488454209 -1639693247 -1562709589 -1116178742 -173496679"
40 "n1000_p100_pmy30_mod" 2 "quickpred-pt4" 0.0359063152617998 0.0424818022960371 -0.0876673566845523 0.159479987208152 -0.227087760631501 0.0308807408407134 -0.288035533831127 -0.166139987431875 "x z a16 a25 a29 a33" "10407 1956802120 1885733948 843403070 -1974065551 194000917 830334017"
41 "n1000_p100_pmy30_mod" 1 "pcaux" 0.127809209968196 0.0306535090762865 0.0676439735763621 0.18797444636003 -0.0382036939295768 0.0314952395958835 -0.100022712377028 0.0236153245178742 "y x z linPC1 linPC2 linPC3 linPC4 linPC5 linPC6 linPC7 linPC8 linPC9 linPC10" "10407 1789697694 -778764103 1023312492 -1267629532 1059241538 127405690"
42 "n1000_p100_pmy30_mod" 2 "pcaux" 0.0321147956936249 0.032597067244083 -0.0319126648150089 0.0961422562022588 -0.0391786937265145 0.0362448758090492 -0.113430536486302 0.035073149033273 "y x z linPC1 linPC2 linPC3 linPC4 linPC5 linPC6 linPC7 linPC8 linPC9" "10407 568676451 196305223 2061166532 1464312607 -1764734854 -341591790"
43 "n1000_p100_pmy30_mod" 1 "forward-fmi" 0.117910645113954 0.0301935695998172 0.0578050208265456 0.178016269401361 -0.105669088159479 0.0295603962492715 -0.163701723613297 -0.0476364527056609 "y x z a29 a77 a16 a54 a25 a18 a56 a52 a32 a10 a28 a97 a57 a78 a23 a44 a80 a62 a5 a24" "10407 305528216 -1903531591 1849461082 -1168688101 -415764498 18335076"
44 "n1000_p100_pmy30_mod" 2 "forward-fmi" 0.0413850212516421 0.0314398367362689 -0.0203556001180047 0.103125642621289 -0.0916571910660256 0.0320249088022184 -0.154559393586347 -0.0287549885457041 "y x z a29 a16 a18 a54 a77 a25 a80 a56 a61 a97 a5 a10 a57 a28 a11 a68 a24 a17 a63 a32 a98 a33" "10407 -371159558 1612285497 -1706090280 669206824 946499167 -1810113199"
45 "n1000_p100_pmy30_mod" 1 "tests" 0.123213077567139 0.0300646573945984 0.0642156586868244 0.182210496447454 -0.0485938222632022 0.0315456593324989 -0.110635401458135 0.0134477569317309 "x z a1 a2 a3 a4 a5 a6 a7 a8 a9 a10 a11 a12 a13 a14 a15 a16 a17 a18 a19 a20 a21 a22 a23 a24 a25 a26 a27 a28 a29 a30 a31 a32 a33 a34 a35 a36 a37 a38 a39 a40 a41 a42 a43 a44 a45 a47 a48 a49 a50 a51 a52 a53 a54 a55 …
46 "n1000_p100_pmy30_mod" 2 "tests" 0.0423976185021099 0.0321453768974044 -0.0206831595422667 0.105478396546487 -0.0356203751761283 0.0329393269978658 -0.100268444306026 0.0290276939537692 "x z a1 a2 a3 a4 a5 a6 a7 a8 a9 a10 a11 a12 a13 a14 a15 a16 a17 a18 a19 a20 a21 a22 a23 a24 a25 a26 a27 a28 a29 a30 a31 a32 a33 a34 a35 a36 a37 a38 a39 a40 a41 a42 a43 a44 a45 a46 a47 a48 a49 a50 a51 a52 a53 a5…
47 "n1000_p100_pmy30_mod" 1 "LASSO" 0.122120118462353 0.0298629944792614 0.0635184330618045 0.180721803862901 -0.0503813042384463 0.0306386997652513 -0.110505048999448 0.00974244052255581 "x z a1 a2 a3 a4 a5 a6 a7 a8 a9 a10 a11 a12 a13 a14 a15 a16 a17 a18 a19 a20 a21 a22 a23 a24 a25 a26 a27 a28 a29 a30 a31 a32 a33 a34 a35 a37 a38 a39 a40 a41 a42 a43 a44 a45 a46 a48 a49 a50 a51 a52 a53 a54 a55 a56…
48 "n1000_p100_pmy30_mod" 2 "LASSO" 0.0430962295990306 0.0320444876125463 -0.0197863116409744 0.105978770839036 -0.0386235855706046 0.032689475908442 -0.102771691412906 0.0255245202716964 "x z a1 a2 a3 a4 a5 a6 a7 a8 a9 a10 a11 a13 a14 a15 a16 a17 a18 a19 a20 a21 a22 a23 a24 a25 a26 a27 a28 a29 a30 a31 a32 a33 a34 a35 a37 a38 a39 a40 a41 a42 a43 a44 a45 a46 a48 a49 a50 a51 a52 a53 a54 a55 a56 a57…
49 "n1000_p333_pmy30_mod" 1 "cc" 0.0731362719859591 0.0320497525685602 0.01021157617487 0.136060967797048 -0.33800047504942 0.0291341240356791 -0.39520050864497 -0.280800441453871 "NA" "10407 188474507 1649204405 1888015306 1180256244 -1507523923 -1171406310"
50 "n1000_p333_pmy30_mod" 2 "cc" 0.0384142384654816 0.0311565905695125 -0.0227582410280877 0.099586717959051 -0.369760565769273 0.0309345263472181 -0.430496742109686 -0.309024389428859 "NA" "10407 188474507 1649204405 1888015306 1180256244 -1507523923 -1171406310"
51 "n1000_p333_pmy30_mod" 1 "mice-full" 0.118414085358993 0.0323897588637802 0.0548540006376492 0.181974170080336 0.0365644556267356 0.0304085894215421 -0.023107732910339 0.0962366441638103 "x z a1 a2 a3 a4 a5 a6 a7 a8 a9 a10 a11 a12 a13 a14 a15 a16 a17 a18 a19 a20 a21 a22 a23 a24 a25 a26 a27 a28 a29 a30 a31 a32 a33 a34 a35 a36 a37 a38 a39 a40 a41 a42 a43 a44 a45 a46 a47 a48 a49 a50 a51 a52 a53 a…
52 "n1000_p333_pmy30_mod" 2 "mice-full" 0.0651578827051224 0.0309579801924632 0.00440745069017471 0.12590831472007 0.00404010659811675 0.030843220081551 -0.0564849778864981 0.0645651910827316 "x z a1 a2 a3 a4 a5 a6 a7 a8 a9 a10 a11 a12 a13 a14 a15 a16 a17 a18 a19 a20 a21 a22 a23 a24 a25 a26 a27 a28 a29 a30 a31 a32 a33 a34 a35 a36 a37 a38 a39 a40 a41 a42 a43 a44 a45 a46 a47 a48 a49 a50 a51 a52 a53…
53 "n1000_p333_pmy30_mod" 1 "quickpred-pt2" 0.113378091962249 0.0307071096606605 0.0530701771038243 0.173686006820673 -0.0682457827385291 0.032459654421148 -0.136002057565023 -0.0004895079120351 "x z a1 a2 a3 a4 a5 a6 a7 a8 a9 a10 a11 a12 a13 a14 a15 a16 a17 a18 a19 a20 a21 a22 a23 a24 a25 a26 a27 a28 a29 a30 a31 a32 a33 a34 a35 a36 a37 a38 a39 a40 a41 a42 a43 a44 a45 a46 a47 a48 a49 a50 a51 a52 …
54 "n1000_p333_pmy30_mod" 2 "quickpred-pt2" 0.0724447587857187 0.0447932824361218 -0.0676796311187665 0.212569148690204 -0.0690820556529242 0.0304914801379279 -0.129156471626567 -0.00900763967928146 "x z a1 a2 a3 a4 a5 a6 a7 a8 a9 a10 a11 a12 a13 a14 a15 a16 a17 a18 a19 a20 a21 a22 a23 a24 a25 a26 a27 a28 a29 a30 a31 a32 a33 a34 a35 a36 a37 a38 a39 a40 a41 a42 a43 a44 a45 a46 a47 a48 a49 a50 a51 …
55 "n1000_p333_pmy30_mod" 1 "quickpred-pt4" 0.0658141290685964 0.0281798362315531 0.00923653186984862 0.122391726267344 -0.341810908505142 0.0272040377219417 -0.397476397811497 -0.286145419198787 "x z" "10407 -593152537 1677421268 -586008182 1231721501 -1684333610 1599790849"
56 "n1000_p333_pmy30_mod" 2 "quickpred-pt4" 0.0558231945066524 0.0301267429301258 -0.00856249259157735 0.120208881604882 -0.252465616783282 0.0295484440673585 -0.313572454355438 -0.191358779211125 "x z a48 a63" "10407 546496960 1267024437 -712642591 -1062980392 -1819533574 -2139039423"
57 "n1000_p333_pmy30_mod" 1 "pcaux" 0.102920614260124 0.0331303614113114 0.0367511739409204 0.169090054579328 -0.00285708043843822 0.0295194935301639 -0.060826518177945 0.0551123573010685 "y x z linPC1 linPC2 linPC3 linPC4 linPC5 linPC6 linPC7 linPC8 linPC9 linPC10 linPC11 linPC12 linPC13 linPC14 linPC15 linPC16 linPC17 linPC18 linPC19 linPC20 linPC21" "10407 -110303013 348345867 1300756049 -8677…
58 "n1000_p333_pmy30_mod" 2 "pcaux" 0.0619523258129434 0.0305129099953506 0.00202874729014923 0.121875904335738 -0.0295385144539874 0.0301240517268497 -0.0886523414462953 0.0295753125383205 "y x z linPC1 linPC2 linPC3 linPC4 linPC5 linPC6 linPC7 linPC8 linPC9 linPC10 linPC11 linPC12 linPC13 linPC14 linPC15 linPC16 linPC17 linPC18 linPC19 linPC20 linPC21" "10407 -1411080185 -680681333 371509981 -1…
59 "n1000_p333_pmy30_mod" 1 "forward-fmi" 0.095267124939072 0.0330758792462858 0.0297942413545872 0.160740008523557 -0.00457361122820461 0.0375097890093089 -0.093314034067911 0.0841668116115017 "y x z a121 a3 a118 a51 a86 a8 a208 a52 a229 a55 a200 a269 a149 a320 a64 a96 a100 a244 a203 a9 a99 a54 a276 a313 a27 a32 a146 a93 a83 a26 a63 a295 a81 a90 a296 a46 a24 a19 a35 a61 a41 a48 a263 a220 a242 a2…
60 "n1000_p333_pmy30_mod" 2 "forward-fmi" 0.0549182884921928 0.0316891862197661 -0.00790281994001944 0.117739396924405 -0.0205001843850572 0.0311849738091903 -0.0820235240127587 0.0410231552426443 "y x z a52 a149 a3 a269 a121 a63 a220 a298 a90 a8 a134 a48 a295 a141 a45 a212 a276 a27 a108 a86 a120 a32 a9 a313 a61 a130 a244 a100 a137 a40 a31 a240 a46 a7 a64 a77 a152 a248 a35 a33 a51 a30 a203 a325 a…
61 "n1000_p333_pmy30_mod" 1 "tests" 0.117486379629007 0.0324480774596472 0.0538118298443697 0.181160929413645 0.0346116421635224 0.0305564424745153 -0.0253543528276874 0.0945776371547322 "x z a1 a2 a3 a4 a5 a6 a7 a8 a9 a10 a11 a12 a13 a14 a15 a16 a17 a18 a19 a20 a21 a22 a23 a24 a25 a26 a27 a28 a29 a30 a31 a32 a33 a34 a35 a36 a37 a38 a39 a40 a41 a42 a43 a44 a45 a46 a47 a48 a49 a50 a51 a52 a53 a54 …
62 "n1000_p333_pmy30_mod" 2 "tests" 0.0663516355861534 0.0310654273097905 0.00538865143005562 0.127314619742251 0.0053649159308639 0.0323078132935931 -0.0585856732051323 0.0693155050668601 "x z a1 a2 a3 a4 a5 a6 a7 a8 a9 a10 a11 a12 a13 a14 a15 a16 a17 a18 a19 a20 a21 a22 a23 a24 a25 a26 a27 a28 a29 a30 a31 a32 a33 a34 a35 a36 a37 a38 a39 a40 a41 a42 a43 a44 a45 a46 a47 a48 a49 a50 a51 a52 a53 a5…
63 "n1000_p333_pmy30_mod" 1 "LASSO" 0.118156962904622 0.0324326406530986 0.054512598893767 0.181801326915477 0.0374615907377914 0.0304521986006589 -0.0222963633918407 0.0972195448674235 "x z a1 a2 a3 a4 a5 a6 a7 a8 a9 a10 a11 a12 a13 a14 a15 a16 a17 a19 a20 a22 a23 a24 a25 a26 a27 a28 a29 a30 a31 a32 a33 a34 a35 a36 a37 a38 a39 a40 a41 a42 a43 a44 a45 a46 a47 a48 a49 a50 a51 a52 a53 a54 a55 a57 a…
64 "n1000_p333_pmy30_mod" 2 "LASSO" 0.065342793338762 0.0309419309842171 0.00462385550813723 0.126061731169387 0.00345907676961256 0.0308279849129471 -0.0570361110354581 0.0639542645746832 "x z a1 a2 a3 a4 a5 a6 a7 a8 a9 a10 a11 a12 a13 a14 a15 a16 a17 a18 a19 a20 a22 a23 a24 a25 a26 a27 a28 a29 a30 a31 a32 a33 a34 a35 a36 a37 a38 a39 a40 a41 a42 a43 a44 a45 a46 a47 a48 a49 a50 a51 a52 a53 a54 a5…
65 "n1000_p100_pmy50_mod" 1 "cc" 0.0346409759185574 0.0393363302992231 -0.0426481110999495 0.111930062937064 -0.546048538535819 0.0392088308236322 -0.62308633256194 -0.469010744509698 "NA" "10407 240883107 -543313492 -1730377761 1998344520 693116449 84492671"
66 "n1000_p100_pmy50_mod" 2 "cc" 0.0492472917940259 0.038785969180011 -0.0269519379210058 0.125446521509058 -0.540319895160595 0.0385779987131305 -0.616109845668344 -0.464529944652846 "NA" "10407 240883107 -543313492 -1730377761 1998344520 693116449 84492671"
67 "n1000_p100_pmy50_mod" 1 "mice-full" 0.0785344563870065 0.0325003106438025 0.0147574302387798 0.142311482535233 -0.0222155625405291 0.0319813924495702 -0.0849741355697989 0.0405430104887406 "x z a1 a2 a3 a4 a5 a6 a7 a8 a9 a10 a11 a12 a13 a14 a15 a16 a17 a18 a19 a20 a21 a22 a23 a24 a25 a26 a27 a28 a29 a30 a31 a32 a33 a34 a35 a36 a37 a38 a39 a40 a41 a42 a43 a44 a45 a46 a47 a48 a49 a50 a51 a52 a5…
68 "n1000_p100_pmy50_mod" 2 "mice-full" 0.0992654392589017 0.0312846104253054 0.037874043988892 0.160656834528911 -0.048023699661187 0.031430105539069 -0.109700456759918 0.0136530574375436 "x z a1 a2 a3 a4 a5 a6 a7 a8 a9 a10 a11 a12 a13 a14 a15 a16 a17 a18 a19 a20 a21 a22 a23 a24 a25 a26 a27 a28 a29 a30 a31 a32 a33 a34 a35 a36 a37 a38 a39 a40 a41 a42 a43 a44 a45 a46 a47 a48 a49 a50 a51 a52 a53 a5…
69 "n1000_p100_pmy50_mod" 1 "quickpred-pt2" 0.0691314917309155 0.0316524350858797 0.00660983581948867 0.131653147642342 -0.117982204654087 0.0325820896523555 -0.183692934169961 -0.0522714751382134 "x z a1 a2 a3 a4 a5 a6 a7 a8 a9 a10 a11 a12 a13 a14 a15 a16 a17 a18 a19 a20 a21 a22 a23 a24 a25 a26 a27 a28 a29 a30 a31 a32 a33 a34 a45 a48 a50 a54 a55 a56 a57 a58 a59 a60 a66 a68 a86 a95 a98" "10407 76…
70 "n1000_p100_pmy50_mod" 2 "quickpred-pt2" 0.0778087531128669 0.0310186327616204 0.016936707164984 0.13868079906075 -0.13744933496449 0.0318532956902758 -0.200138403016528 -0.074760266912452 "x z a1 a2 a3 a4 a5 a6 a7 a8 a9 a10 a11 a12 a13 a14 a15 a16 a17 a18 a19 a20 a21 a22 a23 a24 a25 a26 a27 a28 a29 a30 a31 a32 a33 a45 a48 a50 a54 a55 a56 a58 a59 a61 a63 a66" "10407 86790267 1140804161 3569428…
71 "n1000_p100_pmy50_mod" 1 "quickpred-pt4" 0.0402670634555455 0.0355143985783796 -0.04077848782257 0.121312614733661 -0.343136706312977 0.0516204424099807 -0.558419846238546 -0.127853566387407 "x z a17 a25 a29" "10407 -1284128291 1111095290 -1835426047 1184771921 1482900396 -2013926256"
72 "n1000_p100_pmy50_mod" 2 "quickpred-pt4" 0.0507361040117382 0.0292053931518983 -0.00690764787378068 0.108379855897257 -0.325116056876711 0.0358877836548417 -0.409090407123988 -0.241141706629434 "x z a16 a17 a29" "10407 -1778225760 659496201 1374402313 248085680 -220004867 10039494"
73 "n1000_p100_pmy50_mod" 1 "pcaux" 0.0924298287486373 0.033597399473959 0.0263577527227737 0.158501904774501 -0.0320707539728966 0.0327391421335567 -0.0963329869385885 0.0321914789927953 "y x z linPC1 linPC2 linPC3 linPC4 linPC5 linPC6 linPC7 linPC8 linPC9 linPC10" "10407 749422800 1961238445 -1516022467 -546258927 1027973022 -596731955"
74 "n1000_p100_pmy50_mod" 2 "pcaux" 0.118277043291098 0.033156175683952 0.0531937122357723 0.183360374346423 -0.0142386280322427 0.0550834868432052 -0.218839743980014 0.190362487915529 "y x z linPC1 linPC2 linPC3 linPC4 linPC5 linPC6 linPC7 linPC8 linPC9" "10407 -671745812 2122151870 591139560 -1224462210 -587987329 -1558260957"
75 "n1000_p100_pmy50_mod" 1 "forward-fmi" 0.0808674073579643 0.0334076236634824 0.014927542869564 0.146807271846365 -0.0356151709235846 0.032070038449724 -0.0985923984602354 0.0273620566130662 "y x z a29 a17 a54 a80 a18 a11 a31 a45 a77 a16 a48 a76 a24 a25 a63 a98 a5 a61 a97 a10 a32 a56 a62 a33 a23 a57 a92 a71 a55 a28 a74 a52" "10407 -1092629751 -1345067661 -1438219422 -328809629 -1088499056 -1197…
76 "n1000_p100_pmy50_mod" 2 "forward-fmi" 0.0872888017470074 0.0314310482093989 0.0256095572353309 0.148968046258684 -0.0713015586782719 0.042549169200956 -0.18255395385528 0.0399508364987359 "y x z a29 a16 a18 a61 a63 a11 a76 a54 a17 a80 a57 a24 a69 a72 a25 a77 a33 a48 a10 a56 a14 a5 a98 a92 a28 a13 a97 a71 a65 a19 a55 a32 a7 a62" "10407 -1653796253 -312913870 779731014 2090937384 332512880 -206…
77 "n1000_p100_pmy50_mod" 1 "tests" 0.0819264919559908 0.0320036502918785 0.0191239175982421 0.144729066313739 -0.0371035140910751 0.0318015095696471 -0.0995477832207577 0.0253407550386075 "x z a1 a2 a3 a4 a5 a6 a7 a8 a9 a10 a11 a12 a13 a14 a15 a16 a17 a18 a19 a20 a21 a22 a23 a24 a25 a26 a27 a28 a29 a30 a31 a32 a33 a34 a35 a36 a37 a38 a39 a40 a41 a42 a43 a44 a45 a46 a47 a48 a49 a50 a51 a52 a53 a5…
78 "n1000_p100_pmy50_mod" 2 "tests" 0.100660214337224 0.0316850747011672 0.0384809940703301 0.162839434604118 -0.0343718293404953 0.0324673177897973 -0.0982303238118117 0.0294866651308211 "x z a1 a2 a3 a4 a5 a6 a7 a8 a9 a10 a11 a12 a13 a14 a15 a16 a17 a18 a19 a20 a21 a22 a23 a24 a25 a26 a27 a28 a29 a30 a31 a32 a33 a34 a35 a36 a37 a38 a39 a40 a41 a42 a43 a44 a45 a46 a47 a48 a49 a50 a51 a52 a53 a54…
79 "n1000_p100_pmy50_mod" 1 "LASSO" 0.0785375745135301 0.0325155144685818 0.0147307131203075 0.142344435906753 -0.0215268344303344 0.0319970185307766 -0.0843160712451195 0.0412624023844508 "x z a1 a2 a3 a4 a5 a6 a7 a8 a9 a10 a11 a12 a13 a14 a15 a16 a17 a18 a19 a20 a21 a22 a23 a24 a25 a26 a27 a28 a29 a30 a31 a32 a33 a34 a35 a37 a38 a39 a40 a41 a42 a43 a44 a45 a46 a48 a49 a50 a51 a52 a53 a54 a55 a5…
80 "n1000_p100_pmy50_mod" 2 "LASSO" 0.0993871893642984 0.0312699844734607 0.038024492151326 0.160749886577271 -0.0484245338396182 0.0314152845234699 -0.110072206970498 0.0132231392912611 "x z a1 a2 a3 a4 a5 a6 a7 a8 a9 a10 a11 a13 a14 a15 a16 a17 a18 a19 a20 a21 a22 a23 a24 a25 a26 a27 a28 a29 a30 a31 a32 a33 a34 a35 a37 a38 a39 a40 a41 a42 a43 a44 a45 a46 a48 a49 a50 a51 a52 a53 a54 a55 a56 a57 …
81 "n1000_p100_pmy30_str" 1 "cc" 0.0383243935942778 0.032618579261399 -0.025719841884804 0.10236862907336 -0.418497964400753 0.0324127176356235 -0.482137678411249 -0.354858250390257 "NA" "10407 -1785173439 -1570084286 -772085978 694631704 1229923914 -490746854"
82 "n1000_p100_pmy30_str" 2 "cc" 0.0205535105698539 0.0346220278261534 -0.0474188383537001 0.0885258594934079 -0.397976341612577 0.0326039167578344 -0.461986296541179 -0.333966386683975 "NA" "10407 -1785173439 -1570084286 -772085978 694631704 1229923914 -490746854"
83 "n1000_p100_pmy30_str" 1 "mice-full" 0.101826159750804 0.0319936328317306 0.0390434134549574 0.16460890604665 -0.0277616920107758 0.0318501196756839 -0.0902626623737549 0.0347392783522033 "x z a1 a2 a3 a4 a5 a6 a7 a8 a9 a10 a11 a12 a13 a14 a15 a16 a17 a18 a19 a20 a21 a22 a23 a24 a25 a26 a27 a28 a29 a30 a31 a32 a33 a34 a35 a36 a37 a38 a39 a40 a41 a42 a43 a44 a45 a46 a47 a48 a49 a50 a51 a52 a53 …
84 "n1000_p100_pmy30_str" 2 "mice-full" 0.101427523406739 0.0334311385991633 0.0358238858301121 0.167031160983367 -0.0697403734613658 0.0315942181311477 -0.131739176328155 -0.00774157059457702 "x z a1 a2 a3 a4 a5 a6 a7 a8 a9 a10 a11 a12 a13 a14 a15 a16 a17 a18 a19 a20 a21 a22 a23 a24 a25 a26 a27 a28 a29 a30 a31 a32 a33 a34 a35 a36 a37 a38 a39 a40 a41 a42 a43 a44 a45 a46 a47 a48 a49 a50 a51 a52 a5…
85 "n1000_p100_pmy30_str" 1 "quickpred-pt2" 0.0974166660374679 0.0398648247504778 -0.00386818456780449 0.19870151664274 -0.119230571373808 0.0363619247444287 -0.200794194718598 -0.037666948029019 "x z a1 a2 a3 a4 a5 a6 a7 a8 a9 a10 a11 a12 a13 a14 a15 a16 a17 a18 a19 a20 a21 a22 a23 a24 a25 a26 a27 a28 a29 a30 a31 a32 a33 a34 a44 a47 a50 a56 a57 a58 a60 a66 a77 a93" "10407 1181242795 883377724 12…
86 "n1000_p100_pmy30_str" 2 "quickpred-pt2" 0.088448502547657 0.0344861332497389 0.018914612875287 0.157982392220027 -0.150243317271111 0.0319099414504609 -0.21392163862319 -0.0865649959190327 "x z a1 a2 a3 a4 a5 a6 a7 a8 a9 a10 a11 a12 a13 a14 a15 a16 a17 a18 a19 a20 a21 a22 a23 a24 a25 a26 a27 a28 a29 a30 a31 a32 a33 a35 a48 a49 a51 a52 a54 a55 a56 a57 a58 a59 a62 a63 a65 a66" "10407 1208087099…
87 "n1000_p100_pmy30_str" 1 "quickpred-pt4" 0.0788490895838187 0.0400965708090473 -0.0354642735606819 0.193162452728319 -0.260101134364074 0.0493417249345668 -0.457851694155734 -0.0623505745724137 "x z a16 a29" "10407 -1277428074 1166354311 1087447970 -248090875 -196788762 -446751661"
88 "n1000_p100_pmy30_str" 2 "quickpred-pt4" 0.0532342829084264 0.0476706066839656 -0.0978897814355399 0.204358347252393 -0.243187507546692 0.0331886335181675 -0.312499743378132 -0.173875271715251 "x z a16 a25 a29" "10407 1260956197 1597804362 -1352731048 1974987796 -1966555830 -446794833"
89 "n1000_p100_pmy30_str" 1 "pcaux" 0.0947673600835281 0.0335891700109954 0.0280652061159876 0.161469514051069 -0.0313102396157511 0.0329218948087818 -0.0962364874587929 0.0336160082272907 "y x z linPC1 linPC2 linPC3 linPC4 linPC5 linPC6 linPC7 linPC8 linPC9 linPC10" "10407 -2051504735 1260664256 652579140 924015967 137766219 656188914"
90 "n1000_p100_pmy30_str" 2 "pcaux" 0.0884923813751117 0.0340369617361898 0.0216665572938413 0.155318205456382 -0.0639265433454184 0.0412302772289955 -0.165137120683256 0.0372840339924195 "y x z linPC1 linPC2 linPC3 linPC4 linPC5 linPC6 linPC7 linPC8 linPC9 linPC10 linPC11" "10407 -1013213914 1004928886 -1739435548 1990119331 1081792272 790364346"
91 "n1000_p100_pmy30_str" 1 "forward-fmi" 0.098321992983055 0.0302414940648009 0.0389775576113445 0.157666428354765 -0.095025004587897 0.0306319179539639 -0.155226080004952 -0.034823929170842 "y x z a29 a62 a16 a18 a23 a25 a54 a80 a77 a5 a10 a56 a76 a32 a61 a48 a13 a74 a71 a86 a98 a57 a24" "10407 126437192 -28277263 -332727888 -1742308285 79439683 -2751718"
92 "n1000_p100_pmy30_str" 2 "forward-fmi" 0.0926335299756871 0.0326941110173006 0.0284759675550904 0.156791092396284 -0.110494557350125 0.039230490675921 -0.204310191811522 -0.0166789228887282 "y x z a25 a16 a18 a63 a29 a80 a54 a77 a56 a32 a10 a17 a57 a23 a98 a61 a97 a7 a24 a5 a62 a71" "10407 -397152863 719793564 1376844156 1702632521 -1767219710 2008228044"
93 "n1000_p100_pmy30_str" 1 "tests" 0.101236378295171 0.0321409782157943 0.038164488596505 0.164308267993837 -0.0256755749058763 0.0321258070731865 -0.0887231122570502 0.0373719624452977 "x z a1 a2 a3 a4 a5 a6 a7 a8 a9 a10 a11 a12 a13 a14 a15 a16 a17 a18 a19 a20 a21 a22 a23 a24 a25 a26 a27 a28 a29 a30 a31 a32 a33 a34 a35 a36 a37 a38 a39 a40 a41 a42 a43 a44 a45 a46 a47 a48 a49 a50 a51 a52 a53 a54 …
94 "n1000_p100_pmy30_str" 2 "tests" 0.10518383741892 0.034299471965739 0.0375744488484313 0.172793225989409 -0.0736277051043523 0.0336358609973518 -0.140932103564242 -0.00632330664446272 "x z a1 a2 a3 a4 a5 a6 a7 a8 a9 a10 a11 a12 a13 a14 a15 a16 a17 a18 a19 a20 a21 a22 a23 a24 a25 a26 a27 a28 a29 a30 a31 a32 a33 a34 a35 a36 a37 a38 a39 a40 a41 a42 a43 a44 a45 a46 a47 a48 a49 a50 a51 a52 a53 a54 …
95 "n1000_p100_pmy30_str" 1 "LASSO" 0.102000769886164 0.031992284281118 0.0392206698355724 0.164780869936755 -0.0274629024705083 0.0318487964592387 -0.0899612762243486 0.035035471283332 "x z a1 a2 a3 a4 a5 a6 a7 a8 a9 a10 a11 a13 a14 a15 a16 a17 a18 a19 a20 a21 a22 a23 a24 a25 a26 a27 a28 a29 a30 a31 a32 a33 a34 a35 a37 a38 a39 a40 a41 a42 a43 a44 a45 a46 a48 a49 a50 a51 a52 a53 a54 a55 a56 a57 a…
96 "n1000_p100_pmy30_str" 2 "LASSO" 0.101248819106128 0.0334328521236339 0.0356418189925647 0.166855819219691 -0.0698595086647147 0.0315949589093849 -0.131859765195073 -0.00785925213435667 "x z a1 a2 a3 a4 a5 a6 a7 a8 a9 a10 a11 a12 a13 a14 a15 a16 a17 a18 a19 a20 a21 a22 a23 a24 a25 a26 a27 a28 a29 a30 a31 a32 a33 a34 a35 a37 a38 a39 a40 a41 a42 a43 a44 a45 a46 a48 a49 a50 a51 a52 a53 a54 a55 a5…
