# Supplementary material for: A comparison of strategies for selecting auxiliary variables for multiple imputation[image]
Source: Biom J. Author manuscript; Available in PMC 2024 Mar 8. (PMC7615727; doi:10.1002/bimj.202200291)
Supplement: Supporting Information 1 [file EMS194352-supplement-Supporting_Information_1.zip › code_resubmitted/sim_study_MWE/results/tables/SuppTable2]

% latex table generated in R 4.3.1 by xtable 1.8-4 package
% Tue Nov 14 14:00:18 2023
\begin{table}[ht]
\centering
\begin{tabular}{lrrrrrrrlrrrrrr}
  \hline
   & \multicolumn{7}{c}{\textbf{$\beta_{X}$}} &  & \multicolumn{6}{c}{\textbf{$\mu_{Y}$}}\\\cline{2-8} \cline{10-15}\multicolumn{1}{l}{\textbf{Strategy}} & \multicolumn{1}{l}{\textbf{Bias}} & \multicolumn{1}{l}{\textbf{EmpSE}} & \multicolumn{1}{l}{\textbf{RelBias}} & \multicolumn{1}{l}{\textbf{StdBias}} & \multicolumn{1}{l}{\textbf{ModSE}} & \multicolumn{1}{l}{\textbf{RelSE}} & \multicolumn{1}{l}{\textbf{Cov}} & \multicolumn{1}{l}{ } & \multicolumn{1}{l}{\textbf{Bias}} & \multicolumn{1}{l}{\textbf{EmpSE}} & \multicolumn{1}{l}{\textbf{StdBias}} & \multicolumn{1}{l}{\textbf{ModSE}} & \multicolumn{1}{l}{\textbf{RelSE}} & \multicolumn{1}{l}{\textbf{Cov}}\\ \hline \multicolumn{12}{l}{ $n = 250$, $p = 25$, missing = 30\%, odds = 1.2} \\CCA & -0.032 & 0.071 & -18.0 & -45.0 & 0.070 & -0.4 & 100 &   & -0.136 & 0.003 & -5397.7 & 0.072 & 2738.7 & 50 \\ 
  Full & -0.033 & 0.065 & -18.8 & -50.9 & 0.063 & -3.6 & 100 &   & -0.029 & 0.014 & -205.6 & 0.067 & 375.1 & 100 \\ 
  Quickpred-pt2 & -0.007 & 0.044 & -4.2 & -16.9 & 0.068 & 54.2 & 100 &   & -0.033 & 0.059 & -56.8 & 0.065 & 11.6 & 100 \\ 
  Quickpred-pt4 & -0.026 & 0.044 & -14.7 & -59.0 & 0.093 & 111.3 & 100 &   & -0.048 & 0.009 & -518.3 & 0.089 & 857.3 & 100 \\ 
  PredMiss & -0.017 & 0.070 & -9.6 & -24.0 & 0.073 & 3.0 & 100 &   & -0.040 & 0.044 & -90.3 & 0.065 & 48.0 & 100 \\ 
  PcAux & -0.025 & 0.111 & -14.0 & -22.2 & 0.072 & -35.1 & 100 &   & -0.038 & 0.039 & -96.0 & 0.067 & 70.6 & 100 \\ 
  Forward & -0.020 & 0.031 & -11.6 & -66.6 & 0.084 & 173.4 & 100 &   & -0.051 & 0.017 & -293.3 & 0.074 & 330.6 & 100 \\ 
  Forward-sw & -0.022 & 0.032 & -12.7 & -68.9 & 0.063 & 93.6 & 100 &   & -0.042 & 0.024 & -173.6 & 0.068 & 178.1 & 100 \\ 
  Forward-FMI & -0.022 & 0.046 & -12.4 & -47.2 & 0.063 & 35.2 & 100 &   & -0.013 & 0.036 & -36.7 & 0.067 & 88.3 & 100 \\ 
  LASSO & -0.011 & 0.050 & -6.0 & -21.3 & 0.063 & 26.7 & 100 &   & -0.024 & 0.026 & -90.4 & 0.068 & 157.2 & 100 \\ 
   \multicolumn{12}{l}{ $n = 250$, $p = 83$, missing = 30\%, odds = 1.2} \\CCA & -0.029 & 0.096 & -16.1 & -29.8 & 0.068 & -28.7 & 100 &   & -0.325 & 0.045 & -730.3 & 0.069 & 55.9 & 0 \\ 
  Full & -0.003 & 0.091 & -1.7 & -3.3 & 0.063 & -30.6 & 100 &   & -0.017 & 0.076 & -22.0 & 0.065 & -14.6 & 100 \\ 
  Quickpred-pt2 & 0.019 & 0.077 & 10.4 & 24.0 & 0.063 & -17.9 & 100 &   & -0.041 & 0.065 & -64.1 & 0.065 & 0.8 & 100 \\ 
  Quickpred-pt4 & -0.027 & 0.057 & -15.1 & -47.0 & 0.086 & 49.6 & 100 &   & -0.182 & 0.162 & -112.4 & 0.074 & -54.4 & 50 \\ 
  PredMiss & -0.000 & 0.080 & -0.0 & -0.1 & 0.072 & -10.3 & 100 &   & 0.001 & 0.099 & 1.5 & 0.071 & -28.1 & 100 \\ 
  PcAux & 0.019 & 0.110 & 10.7 & 17.4 & 0.072 & -34.5 & 100 &   & -0.006 & 0.054 & -11.5 & 0.082 & 52.4 & 100 \\ 
  Forward & 0.012 & 0.065 & 6.7 & 18.6 & 0.061 & -6.2 & 100 &   & -0.128 & 0.052 & -247.7 & 0.062 & 20.0 & 50 \\ 
  Forward-sw & -0.012 & 0.068 & -6.5 & -17.1 & 0.070 & 3.7 & 100 &   & -0.137 & 0.091 & -150.3 & 0.061 & -32.8 & 50 \\ 
  Forward-FMI & -0.026 & 0.091 & -14.8 & -28.9 & 0.063 & -30.3 & 100 &   & -0.081 & 0.084 & -95.9 & 0.066 & -21.8 & 50 \\ 
  LASSO & -0.003 & 0.091 & -1.8 & -3.5 & 0.063 & -31.2 & 100 &   & -0.017 & 0.076 & -22.2 & 0.065 & -15.2 & 100 \\ 
   \hline
\end{tabular}
\caption{Bias, empirical standard error (EmpSE), 
                               relative bias (RelBias), standardised bias (StdBias), 
                               average model standard error (ModSE), relative error 
                               in the model standard error (RelSE) and 95\% confidence 
                               interval coverage (Cov) for $\beta_X$ and $\mu_Y$, 
                               for each analysis strategy and the simulation scenarios
                               where $n = 250$, $p = 25$, missing = 30\%, odds = 1.2 and $n = 250$, $p = 83$, missing = 30\%, odds = 1.2. 
                               MI estimates were successfully obtained for all simulated 
                               datasets (convergence = 1 for all strategies and scenarios).} 
\end{table}
