# Supplementary material for: A comparison of strategies for selecting auxiliary variables for multiple imputation[image]
Source: Biom J. Author manuscript; Available in PMC 2024 Mar 8. (PMC7615727; doi:10.1002/bimj.202200291)
Supplement: Supporting Information 1 [file EMS194352-supplement-Supporting_Information_1.zip › code_resubmitted/sim_study_MWE/results/tables/SuppTable3]

% latex table generated in R 4.3.1 by xtable 1.8-4 package
% Tue Nov 14 14:00:18 2023
\begin{table}[ht]
\centering
\begin{tabular}{lrrrrrrrlrrrrrr}
  \hline
   & \multicolumn{7}{c}{\textbf{$\beta_{X}$}} &  & \multicolumn{6}{c}{\textbf{$\mu_{Y}$}}\\\cline{2-8} \cline{10-15}\multicolumn{1}{l}{\textbf{Strategy}} & \multicolumn{1}{l}{\textbf{Bias}} & \multicolumn{1}{l}{\textbf{EmpSE}} & \multicolumn{1}{l}{\textbf{RelBias}} & \multicolumn{1}{l}{\textbf{StdBias}} & \multicolumn{1}{l}{\textbf{ModSE}} & \multicolumn{1}{l}{\textbf{RelSE}} & \multicolumn{1}{l}{\textbf{Cov}} & \multicolumn{1}{l}{ } & \multicolumn{1}{l}{\textbf{Bias}} & \multicolumn{1}{l}{\textbf{EmpSE}} & \multicolumn{1}{l}{\textbf{StdBias}} & \multicolumn{1}{l}{\textbf{ModSE}} & \multicolumn{1}{l}{\textbf{RelSE}} & \multicolumn{1}{l}{\textbf{Cov}}\\ \hline \multicolumn{12}{l}{ $n = 1000$, $p = 100$, missing = 30\%, odds = 1.2} \\CCA & -0.024 & 0.031 & -29.2 & -77.6 & 0.033 & 6.1 & 100 &   & -0.369 & 0.028 & -1309.5 & 0.033 & 17.6 & 0 \\ 
  Full & -0.001 & 0.056 & -0.9 & -1.4 & 0.031 & -44.6 & 100 &   & -0.045 & 0.008 & -530.9 & 0.032 & 277.5 & 100 \\ 
  Quickpred-pt2 & 0.002 & 0.050 & 2.0 & 3.3 & 0.037 & -25.7 & 100 &   & -0.112 & 0.017 & -654.7 & 0.033 & 91.0 & 0 \\ 
  Quickpred-pt4 & -0.008 & 0.056 & -9.1 & -13.5 & 0.038 & -32.0 & 100 &   & -0.211 & 0.023 & -923.9 & 0.030 & 32.4 & 0 \\ 
  PredMiss & -0.001 & 0.057 & -0.6 & -0.9 & 0.031 & -45.5 & 100 &   & -0.042 & 0.009 & -459.0 & 0.032 & 251.6 & 100 \\ 
  PcAux & -0.003 & 0.068 & -4.0 & -5.0 & 0.032 & -53.2 & 100 &   & -0.039 & 0.001 & -5612.1 & 0.034 & 4824.8 & 100 \\ 
  Forward & 0.001 & 0.057 & 1.3 & 2.0 & 0.030 & -46.6 & 100 &   & -0.109 & 0.015 & -739.6 & 0.030 & 105.9 & 0 \\ 
  Forward-sw & 0.001 & 0.055 & 1.8 & 2.7 & 0.030 & -46.1 & 100 &   & -0.115 & 0.012 & -964.6 & 0.033 & 177.2 & 0 \\ 
  Forward-FMI & -0.004 & 0.054 & -4.4 & -6.8 & 0.031 & -43.0 & 100 &   & -0.099 & 0.010 & -995.8 & 0.031 & 211.0 & 0 \\ 
  LASSO & -0.001 & 0.056 & -0.9 & -1.3 & 0.031 & -44.6 & 100 &   & -0.045 & 0.008 & -535.3 & 0.032 & 281.1 & 100 \\ 
   \multicolumn{12}{l}{ $n = 1000$, $p = 333$, missing = 30\%, odds = 1.2} \\CCA & -0.033 & 0.025 & -37.4 & -135.8 & 0.032 & 28.7 & 100 &   & -0.354 & 0.022 & -1575.8 & 0.030 & 33.8 & 0 \\ 
  Full & 0.003 & 0.038 & 3.0 & 7.1 & 0.032 & -15.9 & 100 &   & 0.020 & 0.023 & 88.3 & 0.031 & 33.2 & 100 \\ 
  Quickpred-pt2 & 0.004 & 0.029 & 4.3 & 13.1 & 0.038 & 32.7 & 100 &   & -0.069 & 0.001 & -11611.7 & 0.031 & 5225.4 & 0 \\ 
  Quickpred-pt4 & -0.028 & 0.007 & -31.8 & -400.5 & 0.029 & 312.9 & 100 &   & -0.297 & 0.063 & -470.3 & 0.028 & -55.0 & 0 \\ 
  PredMiss & 0.003 & 0.036 & 3.1 & 7.8 & 0.032 & -12.2 & 100 &   & 0.020 & 0.021 & 96.7 & 0.031 & 52.0 & 100 \\ 
  PcAux & -0.007 & 0.029 & -7.5 & -23.0 & 0.032 & 9.9 & 100 &   & -0.016 & 0.019 & -85.9 & 0.030 & 58.1 & 100 \\ 
  Forward & -0.001 & 0.036 & -0.6 & -1.5 & 0.029 & -20.2 & 100 &   & -0.094 & 0.021 & -445.7 & 0.028 & 31.4 & 0 \\ 
  Forward-sw & -0.010 & 0.040 & -11.0 & -24.5 & 0.029 & -27.7 & 100 &   & -0.095 & 0.007 & -1311.2 & 0.031 & 326.9 & 0 \\ 
  Forward-FMI & -0.014 & 0.029 & -15.7 & -49.1 & 0.032 & 13.5 & 100 &   & -0.013 & 0.011 & -111.3 & 0.034 & 206.3 & 100 \\ 
  LASSO & 0.003 & 0.037 & 3.0 & 7.1 & 0.032 & -15.1 & 100 &   & 0.020 & 0.024 & 85.1 & 0.031 & 27.4 & 100 \\ 
   \hline
\end{tabular}
\caption{Bias, empirical standard error (EmpSE), 
                               relative bias (RelBias), standardised bias (StdBias), 
                               average model standard error (ModSE), relative error 
                               in the model standard error (RelSE) and 95\% confidence 
                               interval coverage (Cov) for $\beta_X$ and $\mu_Y$, 
                               for each analysis strategy and the simulation scenarios
                               where $n = 1000$, $p = 100$, missing = 30\%, odds = 1.2 and $n = 1000$, $p = 333$, missing = 30\%, odds = 1.2. 
                               MI estimates were successfully obtained for all simulated 
                               datasets (convergence = 1 for all strategies and scenarios).} 
\end{table}
