# Supplementary material for: A comparison of strategies for selecting auxiliary variables for multiple imputation[image]
Source: Biom J. Author manuscript; Available in PMC 2024 Mar 8. (PMC7615727; doi:10.1002/bimj.202200291)
Supplement: Supporting Information 1 [file EMS194352-supplement-Supporting_Information_1.zip › code_resubmitted/sim_study_MWE/results/tables/SuppTable4]

% latex table generated in R 4.3.1 by xtable 1.8-4 package
% Tue Nov 14 14:00:19 2023
\begin{table}[ht]
\centering
\begin{tabular}{lrrrrrrrlrrrrrr}
  \hline
   & \multicolumn{7}{c}{\textbf{$\beta_{X}$}} &  & \multicolumn{6}{c}{\textbf{$\mu_{Y}$}}\\\cline{2-8} \cline{10-15}\multicolumn{1}{l}{\textbf{Strategy}} & \multicolumn{1}{l}{\textbf{Bias}} & \multicolumn{1}{l}{\textbf{EmpSE}} & \multicolumn{1}{l}{\textbf{RelBias}} & \multicolumn{1}{l}{\textbf{StdBias}} & \multicolumn{1}{l}{\textbf{ModSE}} & \multicolumn{1}{l}{\textbf{RelSE}} & \multicolumn{1}{l}{\textbf{Cov}} & \multicolumn{1}{l}{ } & \multicolumn{1}{l}{\textbf{Bias}} & \multicolumn{1}{l}{\textbf{EmpSE}} & \multicolumn{1}{l}{\textbf{StdBias}} & \multicolumn{1}{l}{\textbf{ModSE}} & \multicolumn{1}{l}{\textbf{RelSE}} & \multicolumn{1}{l}{\textbf{Cov}}\\ \hline \multicolumn{12}{l}{ $n = 1000$, $p = 100$, missing = 50\%, odds = 1.2} \\CCA & -0.054 & 0.013 & -64.7 & -428.8 & 0.034 & 167.7 & 100 &   & -0.408 & 0.015 & -2813.3 & 0.033 & 124.0 & 0 \\ 
  Full & 0.018 & 0.000 & 22.0 & 6495.5 & 0.033 & 11507.9 & 100 &   & -0.049 & 0.030 & -164.2 & 0.032 & 6.9 & 50 \\ 
  Quickpred-pt2 & 0.010 & 0.006 & 11.5 & 151.6 & 0.037 & 487.8 & 100 &   & -0.135 & 0.022 & -614.4 & 0.034 & 56.0 & 0 \\ 
  Quickpred-pt4 & -0.017 & 0.018 & -20.7 & -95.4 & 0.044 & 143.2 & 100 &   & -0.252 & 0.012 & -2104.1 & 0.042 & 251.6 & 0 \\ 
  PredMiss & 0.020 & 0.003 & 23.9 & 712.7 & 0.033 & 1090.8 & 100 &   & -0.050 & 0.034 & -146.4 & 0.033 & -3.0 & 50 \\ 
  PcAux & 0.008 & 0.004 & 10.0 & 187.3 & 0.034 & 662.1 & 100 &   & -0.048 & 0.023 & -206.5 & 0.037 & 61.8 & 100 \\ 
  Forward & 0.006 & 0.006 & 7.3 & 99.9 & 0.032 & 423.9 & 100 &   & -0.133 & 0.011 & -1262.8 & 0.031 & 193.2 & 0 \\ 
  Forward-sw & 0.006 & 0.003 & 7.1 & 224.3 & 0.031 & 1074.4 & 100 &   & -0.133 & 0.015 & -903.4 & 0.030 & 102.2 & 0 \\ 
  Forward-FMI & 0.012 & 0.004 & 14.6 & 302.3 & 0.031 & 682.9 & 100 &   & -0.103 & 0.011 & -939.4 & 0.035 & 221.7 & 0 \\ 
  LASSO & 0.018 & 0.001 & 22.0 & 3443.1 & 0.033 & 6053.8 & 100 &   & -0.049 & 0.030 & -162.3 & 0.032 & 5.8 & 50 \\ 
   \multicolumn{12}{l}{ $n = 1000$, $p = 100$, missing = 30\%, odds = 2} \\CCA & -0.041 & 0.010 & -49.7 & -400.6 & 0.039 & 278.2 & 100 &   & -0.543 & 0.004 & -13409.4 & 0.039 & 860.2 & 0 \\ 
  Full & 0.006 & 0.015 & 6.7 & 38.1 & 0.032 & 117.6 & 100 &   & -0.035 & 0.018 & -192.4 & 0.032 & 73.7 & 100 \\ 
  Quickpred-pt2 & -0.010 & 0.006 & -11.8 & -160.5 & 0.031 & 410.7 & 100 &   & -0.128 & 0.014 & -927.8 & 0.032 & 134.1 & 0 \\ 
  Quickpred-pt4 & -0.038 & 0.007 & -45.4 & -510.8 & 0.033 & 339.2 & 100 &   & -0.334 & 0.013 & -2622.1 & 0.044 & 248.9 & 0 \\ 
  PredMiss & 0.008 & 0.013 & 9.6 & 60.2 & 0.032 & 140.4 & 100 &   & -0.036 & 0.002 & -1850.2 & 0.032 & 1563.7 & 100 \\ 
  PcAux & 0.022 & 0.018 & 26.4 & 120.6 & 0.033 & 82.6 & 100 &   & -0.023 & 0.013 & -183.6 & 0.045 & 259.3 & 100 \\ 
  Forward & -0.004 & 0.005 & -5.3 & -88.0 & 0.031 & 504.5 & 100 &   & -0.225 & 0.027 & -828.0 & 0.033 & 21.3 & 0 \\ 
  Forward-sw & -0.035 & 0.043 & -41.9 & -80.9 & 0.040 & -6.5 & 100 &   & -0.201 & 0.066 & -306.5 & 0.042 & -36.5 & 0 \\ 
  Forward-FMI & 0.001 & 0.005 & 0.9 & 16.8 & 0.032 & 614.3 & 100 &   & -0.053 & 0.025 & -211.8 & 0.038 & 49.3 & 100 \\ 
  LASSO & 0.006 & 0.015 & 6.8 & 38.3 & 0.032 & 116.4 & 100 &   & -0.035 & 0.019 & -183.9 & 0.032 & 66.7 & 100 \\ 
   \hline
\end{tabular}
\caption{Bias, empirical standard error (EmpSE), 
                               relative bias (RelBias), standardised bias (StdBias), 
                               average model standard error (ModSE), relative error 
                               in the model standard error (RelSE) and 95\% confidence 
                               interval coverage (Cov) for $\beta_X$ and $\mu_Y$, 
                               for each analysis strategy and the simulation scenarios
                               where $n = 1000$, $p = 100$, missing = 50\%, odds = 1.2 and $n = 1000$, $p = 100$, missing = 30\%, odds = 2. 
                               MI estimates were successfully obtained for all simulated 
                               datasets (convergence = 1 for all strategies and scenarios).} 
\end{table}
